# Supplementary material for: whoishRisk – an R package to calculate WHO/ISH cardiovascular risk scores for all epidemiological subregions of the world
Source: F1000Res. 2017 Mar 8;5:2522. Originally published 2016 Oct 14. [Version 2] doi: 10.12688/f1000research.9742.2 (PMC5345772; doi:10.12688/f1000research.9742.2)
Supplement: WHO_ISH_Scores.csv — CSV file of all parameter combinations and corresponding WHO/ISH risk scores used internally by WHO_ISH_Risk() to match parameter values passed to it to their respective risk score. [file f1000research-5-11940-s0000.tgz]

Archive with 1 entries (1 files):
- 4cbb05e2-5a38-4415-8829-836bc02b7446_Revised_Dataset_1_-WHO_ISH_Scores.csv
