# Supplementary material for: whoishRisk – an R package to calculate WHO/ISH cardiovascular risk scores for all epidemiological subregions of the world
Source: F1000Res. 2017 Mar 8;5:2522. Originally published 2016 Oct 14. [Version 2] doi: 10.12688/f1000research.9742.2 (PMC5345772; doi:10.12688/f1000research.9742.2)
Supplement: WHO_ISH_Scores.csv — CSV file of all parameter combinations and corresponding WHO/ISH risk scores used internally by WHO_ISH_Risk() to match parameter values passed to it to their respective risk score. [file f1000research-5-11940-s0000.tgz › 4cbb05e2-5a38-4415-8829-836bc02b7446_Revised_Dataset_1_-WHO_ISH_Scores.csv]

dm	gdr	smk	age	sbp	chl	refv	AFR_D	AFR_E	AMR_A	AMR_B	AMR_D	EMR_B	EMR_D	EUR_A	EUR_B	EUR_C	SEAR_B	SEAR_D	WPR_B	WPR_A
1	0	1	40	120	4	400111204	<10%	<10%	<10%	<10%	<10%	<10%	<10%	<10%	<10%	<10%	<10%	<10%	<10%	<10%
1	0	1	40	120	5	400111205	<10%	<10%	<10%	<10%	<10%	<10%	<10%	<10%	<10%	<10%	<10%	<10%	<10%	<10%
1	0	1	40	120	6	400111206	<10%	<10%	<10%	<10%	<10%	<10%	<10%	<10%	<10%	<10%	<10%	<10%	<10%	<10%
1	0	1	40	120	7	400111207	<10%	<10%	10% to <20%	<10%	<10%	<10%	<10%	<10%	<10%	<10%	10% to <20%	10% to <20%	<10%	<10%
1	0	1	40	120	8	400111208	10% to <20%	10% to <20%	20% to <30%	10% to <20%	10% to <20%	<10%	<10%	<10%	10% to <20%	<10%	20% to <30%	30% to <40%	<10%	<10%
1	0	1	40	140	4	400111404	<10%	<10%	<10%	<10%	<10%	<10%	<10%	<10%	<10%	<10%	<10%	<10%	<10%	<10%
1	0	1	40	140	5	400111405	<10%	<10%	<10%	<10%	<10%	<10%	<10%	<10%	<10%	<10%	10% to <20%	<10%	<10%	<10%
1	0	1	40	140	6	400111406	<10%	<10%	10% to <20%	10% to <20%	10% to <20%	<10%	<10%	<10%	<10%	<10%	10% to <20%	10% to <20%	<10%	<10%
1	0	1	40	140	7	400111407	10% to <20%	20% to <30%	20% to <30%	20% to <30%	10% to <20%	<10%	10% to <20%	<10%	10% to <20%	<10%	30% to <40%	30% to <40%	10% to <20%	10% to <20%
1	0	1	40	140	8	400111408	20% to <30%	20% to <30%	>=40%	30% to <40%	30% to <40%	10% to <20%	20% to <30%	10% to <20%	30% to <40%	20% to <30%	>=40%	>=40%	30% to <40%	10% to <20%
1	0	1	40	160	4	400111604	<10%	<10%	10% to <20%	10% to <20%	10% to <20%	<10%	<10%	<10%	<10%	<10%	10% to <20%	20% to <30%	<10%	<10%
1	0	1	40	160	5	400111605	10% to <20%	10% to <20%	20% to <30%	20% to <30%	20% to <30%	10% to <20%	10% to <20%	<10%	10% to <20%	<10%	30% to <40%	20% to <30%	20% to <30%	10% to <20%
1	0	1	40	160	6	400111606	20% to <30%	20% to <30%	30% to <40%	>=40%	30% to <40%	20% to <30%	20% to <30%	<10%	20% to <30%	10% to <20%	>=40%	>=40%	20% to <30%	20% to <30%
1	0	1	40	160	7	400111607	>=40%	>=40%	>=40%	>=40%	>=40%	30% to <40%	30% to <40%	10% to <20%	>=40%	20% to <30%	>=40%	>=40%	>=40%	30% to <40%
1	0	1	40	160	8	400111608	>=40%	>=40%	>=40%	>=40%	>=40%	>=40%	>=40%	20% to <30%	>=40%	>=40%	>=40%	>=40%	>=40%	>=40%
1	0	1	40	180	4	400111804	30% to <40%	30% to <40%	>=40%	>=40%	>=40%	30% to <40%	30% to <40%	10% to <20%	30% to <40%	20% to <30%	>=40%	>=40%	>=40%	30% to <40%
1	0	1	40	180	5	400111805	>=40%	30% to <40%	>=40%	>=40%	>=40%	>=40%	>=40%	20% to <30%	>=40%	30% to <40%	>=40%	>=40%	>=40%	>=40%
1	0	1	40	180	6	400111806	>=40%	>=40%	>=40%	>=40%	>=40%	>=40%	>=40%	>=40%	>=40%	>=40%	>=40%	>=40%	>=40%	>=40%
1	0	1	40	180	7	400111807	>=40%	>=40%	>=40%	>=40%	>=40%	>=40%	>=40%	>=40%	>=40%	>=40%	>=40%	>=40%	>=40%	>=40%
1	0	1	40	180	8	400111808	>=40%	>=40%	>=40%	>=40%	>=40%	>=40%	>=40%	>=40%	>=40%	>=40%	>=40%	>=40%	>=40%	>=40%
1	0	1	50	120	4	500111204	<10%	<10%	<10%	<10%	<10%	<10%	<10%	<10%	<10%	<10%	<10%	<10%	<10%	<10%
1	0	1	50	120	5	500111205	<10%	<10%	<10%	<10%	<10%	<10%	<10%	<10%	<10%	<10%	<10%	<10%	<10%	<10%
1	0	1	50	120	6	500111206	<10%	<10%	<10%	<10%	<10%	<10%	<10%	<10%	<10%	<10%	10% to <20%	10% to <20%	<10%	<10%
1	0	1	50	120	7	500111207	<10%	<10%	10% to <20%	10% to <20%	10% to <20%	<10%	<10%	<10%	<10%	<10%	10% to <20%	20% to <30%	<10%	<10%
1	0	1	50	120	8	500111208	10% to <20%	10% to <20%	20% to <30%	20% to <30%	10% to <20%	10% to <20%	10% to <20%	<10%	10% to <20%	10% to <20%	20% to <30%	>=40%	10% to <20%	<10%
1	0	1	50	140	4	500111404	<10%	<10%	<10%	<10%	<10%	<10%	<10%	<10%	<10%	<10%	<10%	10% to <20%	<10%	<10%
1	0	1	50	140	5	500111405	<10%	<10%	10% to <20%	10% to <20%	10% to <20%	<10%	<10%	<10%	<10%	<10%	10% to <20%	10% to <20%	<10%	<10%
1	0	1	50	140	6	500111406	10% to <20%	10% to <20%	10% to <20%	10% to <20%	10% to <20%	10% to <20%	10% to <20%	<10%	10% to <20%	<10%	20% to <30%	30% to <40%	10% to <20%	<10%
1	0	1	50	140	7	500111407	20% to <30%	20% to <30%	30% to <40%	20% to <30%	20% to <30%	10% to <20%	20% to <30%	<10%	20% to <30%	10% to <20%	30% to <40%	>=40%	20% to <30%	10% to <20%
1	0	1	50	140	8	500111408	20% to <30%	20% to <30%	>=40%	30% to <40%	>=40%	30% to <40%	30% to <40%	10% to <20%	30% to <40%	30% to <40%	>=40%	>=40%	30% to <40%	20% to <30%
1	0	1	50	160	4	500111604	10% to <20%	10% to <20%	10% to <20%	20% to <30%	10% to <20%	10% to <20%	10% to <20%	<10%	10% to <20%	<10%	20% to <30%	20% to <30%	10% to <20%	10% to <20%
1	0	1	50	160	5	500111605	10% to <20%	10% to <20%	20% to <30%	20% to <30%	20% to <30%	20% to <30%	20% to <30%	<10%	10% to <20%	10% to <20%	30% to <40%	30% to <40%	20% to <30%	10% to <20%
1	0	1	50	160	6	500111606	20% to <30%	20% to <30%	>=40%	>=40%	30% to <40%	30% to <40%	30% to <40%	10% to <20%	20% to <30%	10% to <20%	>=40%	>=40%	30% to <40%	20% to <30%
1	0	1	50	160	7	500111607	>=40%	>=40%	>=40%	>=40%	>=40%	>=40%	>=40%	20% to <30%	>=40%	30% to <40%	>=40%	>=40%	>=40%	30% to <40%
1	0	1	50	160	8	500111608	>=40%	>=40%	>=40%	>=40%	>=40%	>=40%	>=40%	30% to <40%	>=40%	>=40%	>=40%	>=40%	>=40%	>=40%
1	0	1	50	180	4	500111804	30% to <40%	30% to <40%	>=40%	>=40%	>=40%	>=40%	>=40%	20% to <30%	>=40%	30% to <40%	>=40%	>=40%	>=40%	30% to <40%
1	0	1	50	180	5	500111805	>=40%	>=40%	>=40%	>=40%	>=40%	>=40%	>=40%	30% to <40%	>=40%	>=40%	>=40%	>=40%	>=40%	>=40%
1	0	1	50	180	6	500111806	>=40%	>=40%	>=40%	>=40%	>=40%	>=40%	>=40%	>=40%	>=40%	>=40%	>=40%	>=40%	>=40%	>=40%
1	0	1	50	180	7	500111807	>=40%	>=40%	>=40%	>=40%	>=40%	>=40%	>=40%	>=40%	>=40%	>=40%	>=40%	>=40%	>=40%	>=40%
1	0	1	50	180	8	500111808	>=40%	>=40%	>=40%	>=40%	>=40%	>=40%	>=40%	>=40%	>=40%	>=40%	>=40%	>=40%	>=40%	>=40%
1	0	1	60	120	4	600111204	<10%	<10%	<10%	<10%	<10%	10% to <20%	10% to <20%	<10%	<10%	<10%	<10%	10% to <20%	<10%	<10%
1	0	1	60	120	5	600111205	10% to <20%	<10%	<10%	<10%	<10%	20% to <30%	10% to <20%	<10%	<10%	<10%	10% to <20%	20% to <30%	<10%	<10%
1	0	1	60	120	6	600111206	10% to <20%	10% to <20%	10% to <20%	<10%	10% to <20%	20% to <30%	20% to <30%	<10%	10% to <20%	<10%	20% to <30%	30% to <40%	10% to <20%	<10%
1	0	1	60	120	7	600111207	20% to <30%	10% to <20%	10% to <20%	10% to <20%	10% to <20%	30% to <40%	30% to <40%	<10%	10% to <20%	10% to <20%	30% to <40%	>=40%	10% to <20%	10% to <20%
1	0	1	60	120	8	600111208	30% to <40%	10% to <20%	20% to <30%	20% to <30%	30% to <40%	>=40%	>=40%	10% to <20%	20% to <30%	20% to <30%	30% to <40%	>=40%	20% to <30%	10% to <20%
1	0	1	60	140	4	600111404	10% to <20%	10% to <20%	10% to <20%	10% to <20%	10% to <20%	20% to <30%	10% to <20%	<10%	10% to <20%	<10%	10% to <20%	30% to <40%	10% to <20%	<10%
1	0	1	60	140	5	600111405	10% to <20%	10% to <20%	10% to <20%	10% to <20%	10% to <20%	30% to <40%	20% to <30%	<10%	10% to <20%	10% to <20%	20% to <30%	>=40%	10% to <20%	10% to <20%
1	0	1	60	140	6	600111406	20% to <30%	20% to <30%	20% to <30%	10% to <20%	20% to <30%	>=40%	30% to <40%	10% to <20%	20% to <30%	10% to <20%	30% to <40%	>=40%	20% to <30%	10% to <20%
1	0	1	60	140	7	600111407	30% to <40%	20% to <30%	30% to <40%	20% to <30%	30% to <40%	>=40%	>=40%	10% to <20%	20% to <30%	20% to <30%	>=40%	>=40%	20% to <30%	10% to <20%
1	0	1	60	140	8	600111408	30% to <40%	20% to <30%	>=40%	30% to <40%	>=40%	>=40%	>=40%	20% to <30%	>=40%	30% to <40%	>=40%	>=40%	>=40%	20% to <30%
1	0	1	60	160	4	600111604	20% to <30%	10% to <20%	20% to <30%	20% to <30%	20% to <30%	>=40%	30% to <40%	10% to <20%	10% to <20%	10% to <20%	30% to <40%	>=40%	20% to <30%	10% to <20%
1	0	1	60	160	5	600111605	30% to <40%	20% to <30%	30% to <40%	20% to <30%	30% to <40%	>=40%	>=40%	10% to <20%	20% to <30%	20% to <30%	>=40%	>=40%	30% to <40%	20% to <30%
1	0	1	60	160	6	600111606	>=40%	30% to <40%	>=40%	>=40%	>=40%	>=40%	>=40%	20% to <30%	30% to <40%	20% to <30%	>=40%	>=40%	>=40%	20% to <30%
1	0	1	60	160	7	600111607	>=40%	>=40%	>=40%	>=40%	>=40%	>=40%	>=40%	20% to <30%	>=40%	30% to <40%	>=40%	>=40%	>=40%	30% to <40%
1	0	1	60	160	8	600111608	>=40%	>=40%	>=40%	>=40%	>=40%	>=40%	>=40%	30% to <40%	>=40%	>=40%	>=40%	>=40%	>=40%	>=40%
1	0	1	60	180	4	600111804	>=40%	>=40%	>=40%	>=40%	>=40%	>=40%	>=40%	30% to <40%	>=40%	>=40%	>=40%	>=40%	>=40%	>=40%
1	0	1	60	180	5	600111805	>=40%	>=40%	>=40%	>=40%	>=40%	>=40%	>=40%	30% to <40%	>=40%	>=40%	>=40%	>=40%	>=40%	>=40%
1	0	1	60	180	6	600111806	>=40%	>=40%	>=40%	>=40%	>=40%	>=40%	>=40%	>=40%	>=40%	>=40%	>=40%	>=40%	>=40%	>=40%
1	0	1	60	180	7	600111807	>=40%	>=40%	>=40%	>=40%	>=40%	>=40%	>=40%	>=40%	>=40%	>=40%	>=40%	>=40%	>=40%	>=40%
1	0	1	60	180	8	600111808	>=40%	>=40%	>=40%	>=40%	>=40%	>=40%	>=40%	>=40%	>=40%	>=40%	>=40%	>=40%	>=40%	>=40%
1	0	1	70	120	4	700111204	10% to <20%	10% to <20%	10% to <20%	10% to <20%	10% to <20%	20% to <30%	10% to <20%	10% to <20%	10% to <20%	10% to <20%	10% to <20%	20% to <30%	10% to <20%	10% to <20%
1	0	1	70	120	5	700111205	10% to <20%	10% to <20%	20% to <30%	10% to <20%	10% to <20%	30% to <40%	20% to <30%	10% to <20%	10% to <20%	10% to <20%	10% to <20%	30% to <40%	10% to <20%	10% to <20%
1	0	1	70	120	6	700111206	20% to <30%	10% to <20%	20% to <30%	20% to <30%	20% to <30%	30% to <40%	30% to <40%	10% to <20%	10% to <20%	20% to <30%	20% to <30%	>=40%	20% to <30%	10% to <20%
1	0	1	70	120	7	700111207	20% to <30%	10% to <20%	30% to <40%	20% to <30%	30% to <40%	>=40%	>=40%	20% to <30%	20% to <30%	20% to <30%	30% to <40%	>=40%	20% to <30%	20% to <30%
1	0	1	70	120	8	700111208	30% to <40%	30% to <40%	30% to <40%	30% to <40%	30% to <40%	>=40%	>=40%	20% to <30%	30% to <40%	30% to <40%	30% to <40%	>=40%	20% to <30%	20% to <30%
1	0	1	70	140	4	700111404	20% to <30%	10% to <20%	20% to <30%	20% to <30%	20% to <30%	30% to <40%	20% to <30%	10% to <20%	10% to <20%	20% to <30%	20% to <30%	>=40%	20% to <30%	10% to <20%
1	0	1	70	140	5	700111405	20% to <30%	20% to <30%	30% to <40%	20% to <30%	30% to <40%	>=40%	30% to <40%	20% to <30%	20% to <30%	20% to <30%	30% to <40%	>=40%	20% to <30%	20% to <30%
1	0	1	70	140	6	700111406	30% to <40%	20% to <30%	30% to <40%	30% to <40%	30% to <40%	>=40%	>=40%	20% to <30%	30% to <40%	30% to <40%	30% to <40%	>=40%	30% to <40%	20% to <30%
1	0	1	70	140	7	700111407	>=40%	30% to <40%	>=40%	>=40%	>=40%	>=40%	>=40%	30% to <40%	30% to <40%	30% to <40%	>=40%	>=40%	>=40%	30% to <40%
1	0	1	70	140	8	700111408	>=40%	>=40%	>=40%	>=40%	>=40%	>=40%	>=40%	>=40%	>=40%	>=40%	>=40%	>=40%	>=40%	>=40%
1	0	1	70	160	4	700111604	30% to <40%	20% to <30%	30% to <40%	30% to <40%	>=40%	>=40%	>=40%	30% to <40%	20% to <30%	30% to <40%	30% to <40%	>=40%	30% to <40%	20% to <30%
1	0	1	70	160	5	700111605	>=40%	30% to <40%	>=40%	>=40%	>=40%	>=40%	>=40%	30% to <40%	30% to <40%	30% to <40%	>=40%	>=40%	>=40%	30% to <40%
1	0	1	70	160	6	700111606	>=40%	>=40%	>=40%	>=40%	>=40%	>=40%	>=40%	>=40%	>=40%	>=40%	>=40%	>=40%	>=40%	>=40%
1	0	1	70	160	7	700111607	>=40%	>=40%	>=40%	>=40%	>=40%	>=40%	>=40%	>=40%	>=40%	>=40%	>=40%	>=40%	>=40%	>=40%
1	0	1	70	160	8	700111608	>=40%	>=40%	>=40%	>=40%	>=40%	>=40%	>=40%	>=40%	>=40%	>=40%	>=40%	>=40%	>=40%	>=40%
1	0	1	70	180	4	700111804	>=40%	>=40%	>=40%	>=40%	>=40%	>=40%	>=40%	>=40%	>=40%	>=40%	>=40%	>=40%	>=40%	>=40%
1	0	1	70	180	5	700111805	>=40%	>=40%	>=40%	>=40%	>=40%	>=40%	>=40%	>=40%	>=40%	>=40%	>=40%	>=40%	>=40%	>=40%
1	0	1	70	180	6	700111806	>=40%	>=40%	>=40%	>=40%	>=40%	>=40%	>=40%	>=40%	>=40%	>=40%	>=40%	>=40%	>=40%	>=40%
1	0	1	70	180	7	700111807	>=40%	>=40%	>=40%	>=40%	>=40%	>=40%	>=40%	>=40%	>=40%	>=40%	>=40%	>=40%	>=40%	>=40%
1	0	1	70	180	8	700111808	>=40%	>=40%	>=40%	>=40%	>=40%	>=40%	>=40%	>=40%	>=40%	>=40%	>=40%	>=40%	>=40%	>=40%
1	0	0	40	120	4	400101204	<10%	<10%	<10%	<10%	<10%	<10%	<10%	<10%	<10%	<10%	<10%	<10%	<10%	<10%
1	0	0	40	120	5	400101205	<10%	<10%	<10%	<10%	<10%	<10%	<10%	<10%	<10%	<10%	<10%	<10%	<10%	<10%
1	0	0	40	120	6	400101206	<10%	<10%	<10%	<10%	<10%	<10%	<10%	<10%	<10%	<10%	<10%	<10%	<10%	<10%
1	0	0	40	120	7	400101207	<10%	<10%	<10%	<10%	<10%	<10%	<10%	<10%	<10%	<10%	<10%	<10%	<10%	<10%
1	0	0	40	120	8	400101208	<10%	<10%	10% to <20%	<10%	<10%	<10%	<10%	<10%	<10%	<10%	20% to <30%	20% to <30%	<10%	<10%
1	0	0	40	140	4	400101404	<10%	<10%	<10%	<10%	<10%	<10%	<10%	<10%	<10%	<10%	<10%	<10%	<10%	<10%
1	0	0	40	140	5	400101405	<10%	<10%	<10%	<10%	<10%	<10%	<10%	<10%	<10%	<10%	<10%	<10%	<10%	<10%
1	0	0	40	140	6	400101406	<10%	<10%	<10%	<10%	<10%	<10%	<10%	<10%	<10%	<10%	10% to <20%	<10%	<10%	<10%
1	0	0	40	140	7	400101407	<10%	<10%	10% to <20%	10% to <20%	<10%	<10%	<10%	<10%	<10%	<10%	20% to <30%	10% to <20%	<10%	<10%
1	0	0	40	140	8	400101408	20% to <30%	10% to <20%	30% to <40%	30% to <40%	20% to <30%	10% to <20%	10% to <20%	<10%	20% to <30%	10% to <20%	20% to <30%	>=40%	20% to <30%	10% to <20%
1	0	0	40	160	4	400101604	<10%	<10%	<10%	<10%	<10%	<10%	<10%	<10%	<10%	<10%	<10%	<10%	<10%	<10%
1	0	0	40	160	5	400101605	<10%	<10%	10% to <20%	10% to <20%	10% to <20%	<10%	<10%	<10%	<10%	<10%	10% to <20%	10% to <20%	<10%	<10%
1	0	0	40	160	6	400101606	10% to <20%	10% to <20%	20% to <30%	20% to <30%	10% to <20%	<10%	10% to <20%	<10%	10% to <20%	<10%	30% to <40%	20% to <30%	10% to <20%	<10%
1	0	0	40	160	7	400101607	20% to <30%	20% to <30%	30% to <40%	30% to <40%	20% to <30%	10% to <20%	10% to <20%	<10%	20% to <30%	10% to <20%	>=40%	>=40%	20% to <30%	10% to <20%
1	0	0	40	160	8	400101608	>=40%	>=40%	>=40%	>=40%	>=40%	20% to <30%	30% to <40%	10% to <20%	>=40%	20% to <30%	>=40%	>=40%	>=40%	30% to <40%
1	0	0	40	180	4	400101804	10% to <20%	20% to <30%	20% to <30%	30% to <40%	20% to <30%	10% to <20%	20% to <30%	<10%	20% to <30%	10% to <20%	30% to <40%	30% to <40%	20% to <30%	10% to <20%
1	0	0	40	180	5	400101805	20% to <30%	30% to <40%	30% to <40%	>=40%	30% to <40%	20% to <30%	30% to <40%	10% to <20%	30% to <40%	20% to <30%	>=40%	>=40%	>=40%	20% to <30%
1	0	0	40	180	6	400101806	>=40%	>=40%	>=40%	>=40%	>=40%	30% to <40%	>=40%	10% to <20%	>=40%	30% to <40%	>=40%	>=40%	>=40%	30% to <40%
1	0	0	40	180	7	400101807	>=40%	>=40%	>=40%	>=40%	>=40%	>=40%	>=40%	30% to <40%	>=40%	>=40%	>=40%	>=40%	>=40%	>=40%
1	0	0	40	180	8	400101808	>=40%	>=40%	>=40%	>=40%	>=40%	>=40%	>=40%	>=40%	>=40%	>=40%	>=40%	>=40%	>=40%	>=40%
1	0	0	50	120	4	500101204	<10%	<10%	<10%	<10%	<10%	<10%	<10%	<10%	<10%	<10%	<10%	<10%	<10%	<10%
1	0	0	50	120	5	500101205	<10%	<10%	<10%	<10%	<10%	<10%	<10%	<10%	<10%	<10%	<10%	<10%	<10%	<10%
1	0	0	50	120	6	500101206	<10%	<10%	<10%	<10%	<10%	<10%	<10%	<10%	<10%	<10%	<10%	<10%	<10%	<10%
1	0	0	50	120	7	500101207	<10%	<10%	<10%	<10%	<10%	<10%	<10%	<10%	<10%	<10%	10% to <20%	10% to <20%	<10%	<10%
1	0	0	50	120	8	500101208	<10%	10% to <20%	10% to <20%	10% to <20%	10% to <20%	<10%	<10%	<10%	10% to <20%	<10%	20% to <30%	20% to <30%	<10%	<10%
1	0	0	50	140	4	500101404	<10%	<10%	<10%	<10%	<10%	<10%	<10%	<10%	<10%	<10%	<10%	<10%	<10%	<10%
1	0	0	50	140	5	500101405	<10%	<10%	<10%	<10%	<10%	<10%	<10%	<10%	<10%	<10%	<10%	<10%	<10%	<10%
1	0	0	50	140	6	500101406	<10%	<10%	<10%	<10%	<10%	<10%	<10%	<10%	<10%	<10%	10% to <20%	10% to <20%	<10%	<10%
1	0	0	50	140	7	500101407	10% to <20%	10% to <20%	10% to <20%	10% to <20%	10% to <20%	10% to <20%	10% to <20%	<10%	10% to <20%	<10%	20% to <30%	20% to <30%	10% to <20%	<10%
1	0	0	50	140	8	500101408	20% to <30%	20% to <30%	30% to <40%	30% to <40%	20% to <30%	20% to <30%	20% to <30%	10% to <20%	20% to <30%	10% to <20%	30% to <40%	>=40%	20% to <30%	10% to <20%
1	0	0	50	160	4	500101604	<10%	<10%	<10%	10% to <20%	<10%	<10%	<10%	<10%	<10%	<10%	10% to <20%	10% to <20%	<10%	<10%
1	0	0	50	160	5	500101605	<10%	<10%	10% to <20%	10% to <20%	10% to <20%	10% to <20%	10% to <20%	<10%	10% to <20%	<10%	10% to <20%	20% to <30%	10% to <20%	<10%
1	0	0	50	160	6	500101606	10% to <20%	10% to <20%	20% to <30%	20% to <30%	10% to <20%	10% to <20%	10% to <20%	<10%	10% to <20%	10% to <20%	30% to <40%	30% to <40%	10% to <20%	10% to <20%
1	0	0	50	160	7	500101607	20% to <30%	20% to <30%	30% to <40%	30% to <40%	20% to <30%	20% to <30%	20% to <30%	10% to <20%	20% to <30%	10% to <20%	>=40%	>=40%	20% to <30%	10% to <20%
1	0	0	50	160	8	500101608	>=40%	>=40%	>=40%	>=40%	>=40%	>=40%	>=40%	20% to <30%	>=40%	30% to <40%	>=40%	>=40%	>=40%	30% to <40%
1	0	0	50	180	4	500101804	20% to <30%	20% to <30%	20% to <30%	30% to <40%	30% to <40%	20% to <30%	20% to <30%	10% to <20%	20% to <30%	20% to <30%	30% to <40%	30% to <40%	30% to <40%	20% to <30%
1	0	0	50	180	5	500101805	30% to <40%	30% to <40%	30% to <40%	>=40%	>=40%	30% to <40%	>=40%	10% to <20%	30% to <40%	20% to <30%	>=40%	>=40%	>=40%	20% to <30%
1	0	0	50	180	6	500101806	>=40%	>=40%	>=40%	>=40%	>=40%	>=40%	>=40%	20% to <30%	>=40%	30% to <40%	>=40%	>=40%	>=40%	30% to <40%
1	0	0	50	180	7	500101807	>=40%	>=40%	>=40%	>=40%	>=40%	>=40%	>=40%	30% to <40%	>=40%	>=40%	>=40%	>=40%	>=40%	>=40%
1	0	0	50	180	8	500101808	>=40%	>=40%	>=40%	>=40%	>=40%	>=40%	>=40%	>=40%	>=40%	>=40%	>=40%	>=40%	>=40%	>=40%
1	0	0	60	120	4	600101204	<10%	<10%	<10%	<10%	<10%	<10%	<10%	<10%	<10%	<10%	<10%	<10%	<10%	<10%
1	0	0	60	120	5	600101205	<10%	<10%	10% to <20%	<10%	<10%	<10%	10% to <20%	<10%	<10%	<10%	<10%	10% to <20%	<10%	<10%
1	0	0	60	120	6	600101206	<10%	<10%	10% to <20%	<10%	<10%	10% to <20%	10% to <20%	<10%	<10%	10% to <20%	<10%	10% to <20%	<10%	<10%
1	0	0	60	120	7	600101207	10% to <20%	10% to <20%	20% to <30%	10% to <20%	10% to <20%	10% to <20%	20% to <30%	<10%	10% to <20%	10% to <20%	10% to <20%	20% to <30%	10% to <20%	<10%
1	0	0	60	120	8	600101208	20% to <30%	20% to <30%	20% to <30%	10% to <20%	10% to <20%	30% to <40%	30% to <40%	10% to <20%	10% to <20%	20% to <30%	20% to <30%	30% to <40%	10% to <20%	10% to <20%
1	0	0	60	140	4	600101404	<10%	<10%	10% to <20%	<10%	<10%	10% to <20%	10% to <20%	<10%	<10%	10% to <20%	<10%	10% to <20%	10% to <20%	<10%
1	0	0	60	140	5	600101405	10% to <20%	10% to <20%	10% to <20%	10% to <20%	10% to <20%	10% to <20%	20% to <30%	<10%	10% to <20%	10% to <20%	10% to <20%	20% to <30%	10% to <20%	10% to <20%
1	0	0	60	140	6	600101406	10% to <20%	10% to <20%	20% to <30%	10% to <20%	10% to <20%	20% to <30%	20% to <30%	10% to <20%	10% to <20%	20% to <30%	10% to <20%	30% to <40%	10% to <20%	10% to <20%
1	0	0	60	140	7	600101407	20% to <30%	20% to <30%	30% to <40%	20% to <30%	20% to <30%	30% to <40%	30% to <40%	10% to <20%	20% to <30%	20% to <30%	20% to <30%	>=40%	20% to <30%	10% to <20%
1	0	0	60	140	8	600101408	30% to <40%	20% to <30%	>=40%	30% to <40%	30% to <40%	>=40%	>=40%	20% to <30%	30% to <40%	30% to <40%	30% to <40%	>=40%	30% to <40%	20% to <30%
1	0	0	60	160	4	600101604	10% to <20%	10% to <20%	20% to <30%	20% to <30%	10% to <20%	20% to <30%	20% to <30%	10% to <20%	10% to <20%	20% to <30%	10% to <20%	20% to <30%	20% to <30%	10% to <20%
1	0	0	60	160	5	600101605	20% to <30%	10% to <20%	30% to <40%	20% to <30%	20% to <30%	30% to <40%	30% to <40%	10% to <20%	20% to <30%	20% to <30%	20% to <30%	30% to <40%	20% to <30%	20% to <30%
1	0	0	60	160	6	600101606	20% to <30%	20% to <30%	>=40%	30% to <40%	20% to <30%	>=40%	>=40%	20% to <30%	20% to <30%	30% to <40%	30% to <40%	>=40%	30% to <40%	20% to <30%
1	0	0	60	160	7	600101607	30% to <40%	30% to <40%	>=40%	>=40%	30% to <40%	>=40%	>=40%	20% to <30%	30% to <40%	30% to <40%	>=40%	>=40%	>=40%	30% to <40%
1	0	0	60	160	8	600101608	>=40%	>=40%	>=40%	>=40%	>=40%	>=40%	>=40%	30% to <40%	>=40%	>=40%	>=40%	>=40%	>=40%	>=40%
1	0	0	60	180	4	600101804	>=40%	30% to <40%	>=40%	>=40%	30% to <40%	>=40%	>=40%	20% to <30%	>=40%	>=40%	30% to <40%	>=40%	>=40%	30% to <40%
1	0	0	60	180	5	600101805	>=40%	>=40%	>=40%	>=40%	>=40%	>=40%	>=40%	30% to <40%	>=40%	>=40%	>=40%	>=40%	>=40%	>=40%
1	0	0	60	180	6	600101806	>=40%	>=40%	>=40%	>=40%	>=40%	>=40%	>=40%	>=40%	>=40%	>=40%	>=40%	>=40%	>=40%	>=40%
1	0	0	60	180	7	600101807	>=40%	>=40%	>=40%	>=40%	>=40%	>=40%	>=40%	>=40%	>=40%	>=40%	>=40%	>=40%	>=40%	>=40%
1	0	0	60	180	8	600101808	>=40%	>=40%	>=40%	>=40%	>=40%	>=40%	>=40%	>=40%	>=40%	>=40%	>=40%	>=40%	>=40%	>=40%
1	0	0	70	120	4	700101204	<10%	<10%	10% to <20%	<10%	<10%	10% to <20%	10% to <20%	<10%	<10%	<10%	<10%	10% to <20%	<10%	<10%
1	0	0	70	120	5	700101205	10% to <20%	<10%	10% to <20%	10% to <20%	10% to <20%	10% to <20%	10% to <20%	<10%	<10%	<10%	10% to <20%	20% to <30%	<10%	<10%
1	0	0	70	120	6	700101206	10% to <20%	10% to <20%	10% to <20%	10% to <20%	10% to <20%	20% to <30%	20% to <30%	10% to <20%	10% to <20%	10% to <20%	10% to <20%	20% to <30%	10% to <20%	10% to <20%
1	0	0	70	120	7	700101207	10% to <20%	10% to <20%	20% to <30%	10% to <20%	10% to <20%	30% to <40%	20% to <30%	10% to <20%	10% to <20%	10% to <20%	20% to <30%	30% to <40%	10% to <20%	10% to <20%
1	0	0	70	120	8	700101208	20% to <30%	20% to <30%	20% to <30%	20% to <30%	10% to <20%	>=40%	30% to <40%	10% to <20%	20% to <30%	20% to <30%	20% to <30%	>=40%	10% to <20%	10% to <20%
1	0	0	70	140	4	700101404	10% to <20%	10% to <20%	10% to <20%	10% to <20%	10% to <20%	20% to <30%	10% to <20%	10% to <20%	10% to <20%	10% to <20%	10% to <20%	20% to <30%	10% to <20%	10% to <20%
1	0	0	70	140	5	700101405	10% to <20%	10% to <20%	20% to <30%	10% to <20%	10% to <20%	20% to <30%	20% to <30%	10% to <20%	10% to <20%	10% to <20%	20% to <30%	30% to <40%	10% to <20%	10% to <20%
1	0	0	70	140	6	700101406	20% to <30%	10% to <20%	20% to <30%	20% to <30%	20% to <30%	30% to <40%	20% to <30%	10% to <20%	10% to <20%	20% to <30%	20% to <30%	30% to <40%	20% to <30%	10% to <20%
1	0	0	70	140	7	700101407	20% to <30%	20% to <30%	30% to <40%	20% to <30%	30% to <40%	>=40%	30% to <40%	20% to <30%	20% to <30%	20% to <30%	30% to <40%	>=40%	20% to <30%	20% to <30%
1	0	0	70	140	8	700101408	30% to <40%	30% to <40%	>=40%	30% to <40%	30% to <40%	>=40%	>=40%	20% to <30%	30% to <40%	30% to <40%	>=40%	>=40%	30% to <40%	20% to <30%
1	0	0	70	160	4	700101604	20% to <30%	10% to <20%	20% to <30%	20% to <30%	20% to <30%	30% to <40%	20% to <30%	10% to <20%	10% to <20%	20% to <30%	20% to <30%	30% to <40%	20% to <30%	10% to <20%
1	0	0	70	160	5	700101605	20% to <30%	20% to <30%	30% to <40%	20% to <30%	30% to <40%	>=40%	30% to <40%	20% to <30%	20% to <30%	20% to <30%	30% to <40%	>=40%	20% to <30%	20% to <30%
1	0	0	70	160	6	700101606	30% to <40%	20% to <30%	>=40%	30% to <40%	30% to <40%	>=40%	>=40%	20% to <30%	20% to <30%	30% to <40%	30% to <40%	>=40%	30% to <40%	20% to <30%
1	0	0	70	160	7	700101607	>=40%	30% to <40%	>=40%	>=40%	30% to <40%	>=40%	>=40%	30% to <40%	30% to <40%	30% to <40%	>=40%	>=40%	>=40%	30% to <40%
1	0	0	70	160	8	700101608	>=40%	>=40%	>=40%	>=40%	>=40%	>=40%	>=40%	>=40%	>=40%	>=40%	>=40%	>=40%	>=40%	>=40%
1	0	0	70	180	4	700101804	>=40%	30% to <40%	>=40%	>=40%	>=40%	>=40%	>=40%	30% to <40%	>=40%	>=40%	>=40%	>=40%	>=40%	30% to <40%
1	0	0	70	180	5	700101805	>=40%	>=40%	>=40%	>=40%	>=40%	>=40%	>=40%	>=40%	>=40%	>=40%	>=40%	>=40%	>=40%	>=40%
1	0	0	70	180	6	700101806	>=40%	>=40%	>=40%	>=40%	>=40%	>=40%	>=40%	>=40%	>=40%	>=40%	>=40%	>=40%	>=40%	>=40%
1	0	0	70	180	7	700101807	>=40%	>=40%	>=40%	>=40%	>=40%	>=40%	>=40%	>=40%	>=40%	>=40%	>=40%	>=40%	>=40%	>=40%
1	0	0	70	180	8	700101808	>=40%	>=40%	>=40%	>=40%	>=40%	>=40%	>=40%	>=40%	>=40%	>=40%	>=40%	>=40%	>=40%	>=40%
1	1	1	40	120	4	401111204	<10%	<10%	<10%	<10%	<10%	<10%	<10%	<10%	<10%	<10%	<10%	<10%	<10%	<10%
1	1	1	40	120	5	401111205	<10%	<10%	<10%	<10%	<10%	<10%	<10%	<10%	<10%	<10%	<10%	<10%	<10%	<10%
1	1	1	40	120	6	401111206	<10%	<10%	<10%	<10%	<10%	<10%	<10%	<10%	<10%	<10%	<10%	<10%	<10%	<10%
1	1	1	40	120	7	401111207	<10%	<10%	10% to <20%	<10%	<10%	<10%	<10%	<10%	<10%	<10%	<10%	10% to <20%	<10%	<10%
1	1	1	40	120	8	401111208	10% to <20%	10% to <20%	30% to <40%	20% to <30%	<10%	<10%	10% to <20%	<10%	10% to <20%	10% to <20%	20% to <30%	30% to <40%	10% to <20%	10% to <20%
1	1	1	40	140	4	401111404	<10%	<10%	<10%	<10%	<10%	<10%	<10%	<10%	<10%	<10%	<10%	<10%	<10%	<10%
1	1	1	40	140	5	401111405	<10%	<10%	<10%	<10%	<10%	<10%	<10%	<10%	<10%	<10%	<10%	<10%	<10%	<10%
1	1	1	40	140	6	401111406	10% to <20%	10% to <20%	10% to <20%	10% to <20%	<10%	<10%	<10%	<10%	<10%	<10%	<10%	10% to <20%	<10%	<10%
1	1	1	40	140	7	401111407	10% to <20%	20% to <30%	30% to <40%	10% to <20%	<10%	<10%	10% to <20%	<10%	10% to <20%	10% to <20%	10% to <20%	30% to <40%	10% to <20%	10% to <20%
1	1	1	40	140	8	401111408	20% to <30%	>=40%	>=40%	>=40%	20% to <30%	10% to <20%	20% to <30%	10% to <20%	30% to <40%	30% to <40%	>=40%	>=40%	20% to <30%	20% to <30%
1	1	1	40	160	4	401111604	10% to <20%	10% to <20%	10% to <20%	10% to <20%	<10%	<10%	10% to <20%	<10%	<10%	<10%	10% to <20%	10% to <20%	10% to <20%	<10%
1	1	1	40	160	5	401111605	10% to <20%	20% to <30%	20% to <30%	20% to <30%	10% to <20%	10% to <20%	10% to <20%	<10%	10% to <20%	10% to <20%	10% to <20%	20% to <30%	20% to <30%	10% to <20%
1	1	1	40	160	6	401111606	30% to <40%	>=40%	30% to <40%	30% to <40%	20% to <30%	10% to <20%	20% to <30%	<10%	20% to <30%	10% to <20%	20% to <30%	>=40%	30% to <40%	20% to <30%
1	1	1	40	160	7	401111607	>=40%	>=40%	>=40%	>=40%	30% to <40%	20% to <30%	30% to <40%	10% to <20%	30% to <40%	30% to <40%	>=40%	>=40%	30% to <40%	30% to <40%
1	1	1	40	160	8	401111608	>=40%	>=40%	>=40%	>=40%	>=40%	>=40%	>=40%	30% to <40%	>=40%	>=40%	>=40%	>=40%	>=40%	>=40%
1	1	1	40	180	4	401111804	>=40%	>=40%	30% to <40%	>=40%	>=40%	30% to <40%	>=40%	10% to <20%	30% to <40%	30% to <40%	>=40%	>=40%	>=40%	30% to <40%
1	1	1	40	180	5	401111805	>=40%	>=40%	>=40%	>=40%	>=40%	>=40%	>=40%	10% to <20%	>=40%	>=40%	>=40%	>=40%	>=40%	>=40%
1	1	1	40	180	6	401111806	>=40%	>=40%	>=40%	>=40%	>=40%	>=40%	>=40%	30% to <40%	>=40%	>=40%	>=40%	>=40%	>=40%	>=40%
1	1	1	40	180	7	401111807	>=40%	>=40%	>=40%	>=40%	>=40%	>=40%	>=40%	>=40%	>=40%	>=40%	>=40%	>=40%	>=40%	>=40%
1	1	1	40	180	8	401111808	>=40%	>=40%	>=40%	>=40%	>=40%	>=40%	>=40%	>=40%	>=40%	>=40%	>=40%	>=40%	>=40%	>=40%
1	1	1	50	120	4	501111204	<10%	<10%	<10%	<10%	<10%	<10%	<10%	<10%	<10%	<10%	<10%	<10%	<10%	<10%
1	1	1	50	120	5	501111205	<10%	<10%	<10%	<10%	<10%	<10%	<10%	<10%	<10%	<10%	<10%	<10%	<10%	<10%
1	1	1	50	120	6	501111206	<10%	<10%	10% to <20%	<10%	<10%	<10%	<10%	<10%	<10%	<10%	<10%	10% to <20%	<10%	<10%
1	1	1	50	120	7	501111207	10% to <20%	10% to <20%	20% to <30%	10% to <20%	<10%	<10%	10% to <20%	<10%	<10%	<10%	10% to <20%	20% to <30%	<10%	<10%
1	1	1	50	120	8	501111208	20% to <30%	10% to <20%	>=40%	20% to <30%	10% to <20%	10% to <20%	20% to <30%	<10%	20% to <30%	20% to <30%	20% to <30%	>=40%	10% to <20%	10% to <20%
1	1	1	50	140	4	501111404	<10%	<10%	<10%	<10%	<10%	<10%	<10%	<10%	<10%	<10%	<10%	<10%	<10%	<10%
1	1	1	50	140	5	501111405	10% to <20%	10% to <20%	10% to <20%	10% to <20%	<10%	<10%	10% to <20%	<10%	<10%	<10%	<10%	10% to <20%	10% to <20%	<10%
1	1	1	50	140	6	501111406	10% to <20%	20% to <30%	20% to <30%	10% to <20%	10% to <20%	10% to <20%	10% to <20%	<10%	10% to <20%	10% to <20%	10% to <20%	20% to <30%	10% to <20%	10% to <20%
1	1	1	50	140	7	501111407	20% to <30%	30% to <40%	>=40%	20% to <30%	10% to <20%	10% to <20%	20% to <30%	<10%	20% to <30%	20% to <30%	20% to <30%	>=40%	20% to <30%	10% to <20%
1	1	1	50	140	8	501111408	30% to <40%	>=40%	>=40%	>=40%	30% to <40%	30% to <40%	>=40%	20% to <30%	>=40%	>=40%	>=40%	>=40%	30% to <40%	30% to <40%
1	1	1	50	160	4	501111604	10% to <20%	10% to <20%	20% to <30%	20% to <30%	10% to <20%	10% to <20%	20% to <30%	<10%	10% to <20%	10% to <20%	10% to <20%	20% to <30%	20% to <30%	10% to <20%
1	1	1	50	160	5	501111605	20% to <30%	30% to <40%	30% to <40%	30% to <40%	20% to <30%	20% to <30%	30% to <40%	10% to <20%	20% to <30%	20% to <30%	20% to <30%	30% to <40%	30% to <40%	20% to <30%
1	1	1	50	160	6	501111606	30% to <40%	>=40%	>=40%	>=40%	30% to <40%	30% to <40%	>=40%	10% to <20%	30% to <40%	30% to <40%	30% to <40%	>=40%	>=40%	30% to <40%
1	1	1	50	160	7	501111607	>=40%	>=40%	>=40%	>=40%	>=40%	>=40%	>=40%	20% to <30%	>=40%	>=40%	>=40%	>=40%	>=40%	>=40%
1	1	1	50	160	8	501111608	>=40%	>=40%	>=40%	>=40%	>=40%	>=40%	>=40%	>=40%	>=40%	>=40%	>=40%	>=40%	>=40%	>=40%
1	1	1	50	180	4	501111804	>=40%	>=40%	>=40%	>=40%	>=40%	>=40%	>=40%	20% to <30%	>=40%	>=40%	>=40%	>=40%	>=40%	>=40%
1	1	1	50	180	5	501111805	>=40%	>=40%	>=40%	>=40%	>=40%	>=40%	>=40%	30% to <40%	>=40%	>=40%	>=40%	>=40%	>=40%	>=40%
1	1	1	50	180	6	501111806	>=40%	>=40%	>=40%	>=40%	>=40%	>=40%	>=40%	>=40%	>=40%	>=40%	>=40%	>=40%	>=40%	>=40%
1	1	1	50	180	7	501111807	>=40%	>=40%	>=40%	>=40%	>=40%	>=40%	>=40%	>=40%	>=40%	>=40%	>=40%	>=40%	>=40%	>=40%
1	1	1	50	180	8	501111808	>=40%	>=40%	>=40%	>=40%	>=40%	>=40%	>=40%	>=40%	>=40%	>=40%	>=40%	>=40%	>=40%	>=40%
1	1	1	60	120	4	601111204	<10%	<10%	10% to <20%	<10%	<10%	10% to <20%	10% to <20%	<10%	<10%	10% to <20%	<10%	10% to <20%	<10%	<10%
1	1	1	60	120	5	601111205	10% to <20%	<10%	10% to <20%	10% to <20%	10% to <20%	10% to <20%	20% to <30%	<10%	10% to <20%	10% to <20%	<10%	20% to <30%	10% to <20%	<10%
1	1	1	60	120	6	601111206	10% to <20%	10% to <20%	20% to <30%	10% to <20%	10% to <20%	20% to <30%	20% to <30%	10% to <20%	10% to <20%	20% to <30%	10% to <20%	30% to <40%	10% to <20%	10% to <20%
1	1	1	60	120	7	601111207	20% to <30%	20% to <30%	30% to <40%	20% to <30%	10% to <20%	30% to <40%	30% to <40%	10% to <20%	20% to <30%	20% to <30%	10% to <20%	>=40%	20% to <30%	10% to <20%
1	1	1	60	120	8	601111208	20% to <30%	30% to <40%	>=40%	30% to <40%	30% to <40%	>=40%	>=40%	20% to <30%	30% to <40%	>=40%	20% to <30%	>=40%	30% to <40%	20% to <30%
1	1	1	60	140	4	601111404	10% to <20%	10% to <20%	20% to <30%	10% to <20%	10% to <20%	20% to <30%	20% to <30%	10% to <20%	10% to <20%	10% to <20%	10% to <20%	20% to <30%	10% to <20%	10% to <20%
1	1	1	60	140	5	601111405	20% to <30%	10% to <20%	30% to <40%	20% to <30%	10% to <20%	30% to <40%	30% to <40%	10% to <20%	20% to <30%	20% to <30%	10% to <20%	30% to <40%	20% to <30%	10% to <20%
1	1	1	60	140	6	601111406	20% to <30%	20% to <30%	>=40%	20% to <30%	20% to <30%	>=40%	>=40%	10% to <20%	20% to <30%	30% to <40%	20% to <30%	>=40%	30% to <40%	20% to <30%
1	1	1	60	140	7	601111407	>=40%	30% to <40%	>=40%	30% to <40%	30% to <40%	>=40%	>=40%	20% to <30%	30% to <40%	>=40%	30% to <40%	>=40%	>=40%	30% to <40%
1	1	1	60	140	8	601111408	>=40%	>=40%	>=40%	>=40%	>=40%	>=40%	>=40%	30% to <40%	>=40%	>=40%	>=40%	>=40%	>=40%	30% to <40%
1	1	1	60	160	4	601111604	20% to <30%	20% to <30%	>=40%	30% to <40%	20% to <30%	30% to <40%	>=40%	20% to <30%	20% to <30%	30% to <40%	20% to <30%	>=40%	30% to <40%	20% to <30%
1	1	1	60	160	5	601111605	30% to <40%	30% to <40%	>=40%	>=40%	30% to <40%	>=40%	>=40%	20% to <30%	30% to <40%	>=40%	30% to <40%	>=40%	>=40%	30% to <40%
1	1	1	60	160	6	601111606	>=40%	>=40%	>=40%	>=40%	>=40%	>=40%	>=40%	30% to <40%	>=40%	>=40%	>=40%	>=40%	>=40%	>=40%
1	1	1	60	160	7	601111607	>=40%	>=40%	>=40%	>=40%	>=40%	>=40%	>=40%	>=40%	>=40%	>=40%	>=40%	>=40%	>=40%	>=40%
1	1	1	60	160	8	601111608	>=40%	>=40%	>=40%	>=40%	>=40%	>=40%	>=40%	>=40%	>=40%	>=40%	>=40%	>=40%	>=40%	>=40%
1	1	1	60	180	4	601111804	>=40%	>=40%	>=40%	>=40%	>=40%	>=40%	>=40%	>=40%	>=40%	>=40%	>=40%	>=40%	>=40%	>=40%
1	1	1	60	180	5	601111805	>=40%	>=40%	>=40%	>=40%	>=40%	>=40%	>=40%	>=40%	>=40%	>=40%	>=40%	>=40%	>=40%	>=40%
1	1	1	60	180	6	601111806	>=40%	>=40%	>=40%	>=40%	>=40%	>=40%	>=40%	>=40%	>=40%	>=40%	>=40%	>=40%	>=40%	>=40%
1	1	1	60	180	7	601111807	>=40%	>=40%	>=40%	>=40%	>=40%	>=40%	>=40%	>=40%	>=40%	>=40%	>=40%	>=40%	>=40%	>=40%
1	1	1	60	180	8	601111808	>=40%	>=40%	>=40%	>=40%	>=40%	>=40%	>=40%	>=40%	>=40%	>=40%	>=40%	>=40%	>=40%	>=40%
1	1	1	70	120	4	701111204	10% to <20%	10% to <20%	20% to <30%	10% to <20%	10% to <20%	20% to <30%	20% to <30%	10% to <20%	10% to <20%	20% to <30%	10% to <20%	20% to <30%	10% to <20%	10% to <20%
1	1	1	70	120	5	701111205	10% to <20%	10% to <20%	30% to <40%	20% to <30%	20% to <30%	20% to <30%	30% to <40%	20% to <30%	20% to <30%	20% to <30%	10% to <20%	30% to <40%	20% to <30%	10% to <20%
1	1	1	70	120	6	701111206	20% to <30%	20% to <30%	>=40%	20% to <30%	20% to <30%	30% to <40%	>=40%	20% to <30%	20% to <30%	30% to <40%	20% to <30%	30% to <40%	20% to <30%	20% to <30%
1	1	1	70	120	7	701111207	30% to <40%	30% to <40%	>=40%	30% to <40%	30% to <40%	>=40%	>=40%	30% to <40%	30% to <40%	>=40%	20% to <30%	>=40%	30% to <40%	20% to <30%
1	1	1	70	120	8	701111208	30% to <40%	30% to <40%	>=40%	>=40%	>=40%	>=40%	>=40%	>=40%	>=40%	>=40%	30% to <40%	>=40%	>=40%	30% to <40%
1	1	1	70	140	4	701111404	20% to <30%	10% to <20%	>=40%	20% to <30%	20% to <30%	30% to <40%	30% to <40%	20% to <30%	20% to <30%	30% to <40%	20% to <30%	30% to <40%	30% to <40%	20% to <30%
1	1	1	70	140	5	701111405	30% to <40%	20% to <30%	>=40%	30% to <40%	30% to <40%	>=40%	>=40%	30% to <40%	30% to <40%	>=40%	20% to <30%	>=40%	>=40%	30% to <40%
1	1	1	70	140	6	701111406	30% to <40%	30% to <40%	>=40%	>=40%	>=40%	>=40%	>=40%	30% to <40%	30% to <40%	>=40%	30% to <40%	>=40%	>=40%	30% to <40%
1	1	1	70	140	7	701111407	>=40%	>=40%	>=40%	>=40%	>=40%	>=40%	>=40%	>=40%	>=40%	>=40%	>=40%	>=40%	>=40%	>=40%
1	1	1	70	140	8	701111408	>=40%	>=40%	>=40%	>=40%	>=40%	>=40%	>=40%	>=40%	>=40%	>=40%	>=40%	>=40%	>=40%	>=40%
1	1	1	70	160	4	701111604	30% to <40%	20% to <30%	>=40%	>=40%	30% to <40%	>=40%	>=40%	>=40%	30% to <40%	>=40%	30% to <40%	>=40%	>=40%	>=40%
1	1	1	70	160	5	701111605	>=40%	30% to <40%	>=40%	>=40%	>=40%	>=40%	>=40%	>=40%	>=40%	>=40%	>=40%	>=40%	>=40%	>=40%
1	1	1	70	160	6	701111606	>=40%	>=40%	>=40%	>=40%	>=40%	>=40%	>=40%	>=40%	>=40%	>=40%	>=40%	>=40%	>=40%	>=40%
1	1	1	70	160	7	701111607	>=40%	>=40%	>=40%	>=40%	>=40%	>=40%	>=40%	>=40%	>=40%	>=40%	>=40%	>=40%	>=40%	>=40%
1	1	1	70	160	8	701111608	>=40%	>=40%	>=40%	>=40%	>=40%	>=40%	>=40%	>=40%	>=40%	>=40%	>=40%	>=40%	>=40%	>=40%
1	1	1	70	180	4	701111804	>=40%	>=40%	>=40%	>=40%	>=40%	>=40%	>=40%	>=40%	>=40%	>=40%	>=40%	>=40%	>=40%	>=40%
1	1	1	70	180	5	701111805	>=40%	>=40%	>=40%	>=40%	>=40%	>=40%	>=40%	>=40%	>=40%	>=40%	>=40%	>=40%	>=40%	>=40%
1	1	1	70	180	6	701111806	>=40%	>=40%	>=40%	>=40%	>=40%	>=40%	>=40%	>=40%	>=40%	>=40%	>=40%	>=40%	>=40%	>=40%
1	1	1	70	180	7	701111807	>=40%	>=40%	>=40%	>=40%	>=40%	>=40%	>=40%	>=40%	>=40%	>=40%	>=40%	>=40%	>=40%	>=40%
1	1	1	70	180	8	701111808	>=40%	>=40%	>=40%	>=40%	>=40%	>=40%	>=40%	>=40%	>=40%	>=40%	>=40%	>=40%	>=40%	>=40%
1	1	0	40	120	4	401101204	<10%	<10%	<10%	<10%	<10%	<10%	<10%	<10%	<10%	<10%	<10%	<10%	<10%	<10%
1	1	0	40	120	5	401101205	<10%	<10%	<10%	<10%	<10%	<10%	<10%	<10%	<10%	<10%	<10%	<10%	<10%	<10%
1	1	0	40	120	6	401101206	<10%	<10%	<10%	<10%	<10%	<10%	<10%	<10%	<10%	<10%	<10%	<10%	<10%	<10%
1	1	0	40	120	7	401101207	<10%	<10%	<10%	<10%	<10%	<10%	<10%	<10%	<10%	<10%	<10%	<10%	<10%	<10%
1	1	0	40	120	8	401101208	10% to <20%	10% to <20%	10% to <20%	<10%	<10%	<10%	<10%	<10%	<10%	<10%	<10%	10% to <20%	10% to <20%	<10%
1	1	0	40	140	4	401101404	<10%	<10%	<10%	<10%	<10%	<10%	<10%	<10%	<10%	<10%	<10%	<10%	<10%	<10%
1	1	0	40	140	5	401101405	<10%	<10%	<10%	<10%	<10%	<10%	<10%	<10%	<10%	<10%	<10%	<10%	<10%	<10%
1	1	0	40	140	6	401101406	<10%	<10%	<10%	<10%	<10%	<10%	<10%	<10%	<10%	<10%	<10%	<10%	<10%	<10%
1	1	0	40	140	7	401101407	10% to <20%	10% to <20%	10% to <20%	<10%	<10%	<10%	<10%	<10%	<10%	<10%	<10%	10% to <20%	<10%	<10%
1	1	0	40	140	8	401101408	30% to <40%	20% to <30%	30% to <40%	20% to <30%	10% to <20%	<10%	10% to <20%	<10%	10% to <20%	20% to <30%	20% to <30%	30% to <40%	10% to <20%	10% to <20%
1	1	0	40	160	4	401101604	<10%	<10%	<10%	<10%	<10%	<10%	<10%	<10%	<10%	<10%	<10%	<10%	<10%	<10%
1	1	0	40	160	5	401101605	<10%	10% to <20%	<10%	10% to <20%	<10%	<10%	<10%	<10%	<10%	<10%	<10%	10% to <20%	10% to <20%	<10%
1	1	0	40	160	6	401101606	10% to <20%	20% to <30%	10% to <20%	10% to <20%	10% to <20%	<10%	10% to <20%	<10%	10% to <20%	<10%	10% to <20%	20% to <30%	10% to <20%	10% to <20%
1	1	0	40	160	7	401101607	30% to <40%	30% to <40%	30% to <40%	20% to <30%	10% to <20%	10% to <20%	10% to <20%	<10%	10% to <20%	10% to <20%	20% to <30%	>=40%	20% to <30%	10% to <20%
1	1	0	40	160	8	401101608	>=40%	>=40%	>=40%	>=40%	30% to <40%	20% to <30%	30% to <40%	20% to <30%	>=40%	30% to <40%	>=40%	>=40%	>=40%	>=40%
1	1	0	40	180	4	401101804	20% to <30%	30% to <40%	10% to <20%	20% to <30%	10% to <20%	10% to <20%	20% to <30%	<10%	10% to <20%	20% to <30%	20% to <30%	20% to <30%	20% to <30%	20% to <30%
1	1	0	40	180	5	401101805	30% to <40%	>=40%	20% to <30%	>=40%	20% to <30%	20% to <30%	30% to <40%	<10%	20% to <30%	20% to <30%	30% to <40%	30% to <40%	30% to <40%	20% to <30%
1	1	0	40	180	6	401101806	>=40%	>=40%	>=40%	>=40%	30% to <40%	30% to <40%	>=40%	10% to <20%	30% to <40%	20% to <30%	>=40%	>=40%	>=40%	30% to <40%
1	1	0	40	180	7	401101807	>=40%	>=40%	>=40%	>=40%	>=40%	>=40%	>=40%	20% to <30%	>=40%	>=40%	>=40%	>=40%	>=40%	>=40%
1	1	0	40	180	8	401101808	>=40%	>=40%	>=40%	>=40%	>=40%	>=40%	>=40%	>=40%	>=40%	>=40%	>=40%	>=40%	>=40%	>=40%
1	1	0	50	120	4	501101204	<10%	<10%	<10%	<10%	<10%	<10%	<10%	<10%	<10%	<10%	<10%	<10%	<10%	<10%
1	1	0	50	120	5	501101205	<10%	<10%	<10%	<10%	<10%	<10%	<10%	<10%	<10%	<10%	<10%	<10%	<10%	<10%
1	1	0	50	120	6	501101206	<10%	<10%	<10%	<10%	<10%	<10%	<10%	<10%	<10%	<10%	<10%	<10%	<10%	<10%
1	1	0	50	120	7	501101207	<10%	<10%	10% to <20%	<10%	<10%	<10%	<10%	<10%	<10%	<10%	<10%	10% to <20%	<10%	<10%
1	1	0	50	120	8	501101208	10% to <20%	10% to <20%	20% to <30%	10% to <20%	<10%	<10%	10% to <20%	<10%	<10%	<10%	10% to <20%	20% to <30%	10% to <20%	<10%
1	1	0	50	140	4	501101404	<10%	<10%	<10%	<10%	<10%	<10%	<10%	<10%	<10%	<10%	<10%	<10%	<10%	<10%
1	1	0	50	140	5	501101405	<10%	<10%	<10%	<10%	<10%	<10%	<10%	<10%	<10%	<10%	<10%	<10%	<10%	<10%
1	1	0	50	140	6	501101406	<10%	<10%	10% to <20%	<10%	<10%	<10%	<10%	<10%	<10%	<10%	<10%	10% to <20%	<10%	<10%
1	1	0	50	140	7	501101407	10% to <20%	10% to <20%	20% to <30%	10% to <20%	10% to <20%	<10%	10% to <20%	<10%	10% to <20%	10% to <20%	10% to <20%	20% to <30%	10% to <20%	10% to <20%
1	1	0	50	140	8	501101408	30% to <40%	20% to <30%	>=40%	20% to <30%	20% to <30%	10% to <20%	20% to <30%	10% to <20%	20% to <30%	20% to <30%	20% to <30%	>=40%	10% to <20%	20% to <30%
1	1	0	50	160	4	501101604	<10%	<10%	10% to <20%	10% to <20%	<10%	<10%	10% to <20%	<10%	<10%	<10%	<10%	10% to <20%	10% to <20%	<10%
1	1	0	50	160	5	501101605	10% to <20%	10% to <20%	10% to <20%	10% to <20%	10% to <20%	10% to <20%	10% to <20%	<10%	10% to <20%	10% to <20%	10% to <20%	10% to <20%	10% to <20%	10% to <20%
1	1	0	50	160	6	501101606	20% to <30%	20% to <30%	20% to <30%	20% to <30%	10% to <20%	10% to <20%	20% to <30%	<10%	10% to <20%	10% to <20%	10% to <20%	30% to <40%	10% to <20%	10% to <20%
1	1	0	50	160	7	501101607	30% to <40%	30% to <40%	>=40%	30% to <40%	20% to <30%	20% to <30%	30% to <40%	10% to <20%	20% to <30%	20% to <30%	20% to <30%	>=40%	30% to <40%	20% to <30%
1	1	0	50	160	8	501101608	>=40%	>=40%	>=40%	>=40%	>=40%	30% to <40%	>=40%	20% to <30%	>=40%	>=40%	>=40%	>=40%	>=40%	>=40%
1	1	0	50	180	4	501101804	20% to <30%	30% to <40%	20% to <30%	30% to <40%	20% to <30%	20% to <30%	30% to <40%	10% to <20%	20% to <30%	20% to <30%	20% to <30%	30% to <40%	30% to <40%	20% to <30%
1	1	0	50	180	5	501101805	30% to <40%	>=40%	>=40%	>=40%	30% to <40%	30% to <40%	>=40%	10% to <20%	30% to <40%	>=40%	30% to <40%	>=40%	>=40%	30% to <40%
1	1	0	50	180	6	501101806	>=40%	>=40%	>=40%	>=40%	>=40%	>=40%	>=40%	20% to <30%	>=40%	>=40%	>=40%	>=40%	>=40%	>=40%
1	1	0	50	180	7	501101807	>=40%	>=40%	>=40%	>=40%	>=40%	>=40%	>=40%	30% to <40%	>=40%	>=40%	>=40%	>=40%	>=40%	>=40%
1	1	0	50	180	8	501101808	>=40%	>=40%	>=40%	>=40%	>=40%	>=40%	>=40%	>=40%	>=40%	>=40%	>=40%	>=40%	>=40%	>=40%
1	1	0	60	120	4	601101204	<10%	<10%	<10%	<10%	<10%	<10%	<10%	<10%	<10%	<10%	<10%	<10%	<10%	<10%
1	1	0	60	120	5	601101205	<10%	<10%	10% to <20%	<10%	<10%	<10%	10% to <20%	<10%	<10%	<10%	<10%	10% to <20%	<10%	<10%
1	1	0	60	120	6	601101206	<10%	<10%	10% to <20%	<10%	<10%	10% to <20%	10% to <20%	<10%	<10%	10% to <20%	<10%	10% to <20%	<10%	<10%
1	1	0	60	120	7	601101207	10% to <20%	10% to <20%	20% to <30%	10% to <20%	10% to <20%	10% to <20%	20% to <30%	<10%	10% to <20%	10% to <20%	10% to <20%	20% to <30%	10% to <20%	<10%
1	1	0	60	120	8	601101208	20% to <30%	20% to <30%	30% to <40%	10% to <20%	10% to <20%	30% to <40%	30% to <40%	10% to <20%	10% to <20%	20% to <30%	10% to <20%	30% to <40%	10% to <20%	10% to <20%
1	1	0	60	140	4	601101404	<10%	<10%	10% to <20%	<10%	<10%	10% to <20%	10% to <20%	<10%	<10%	10% to <20%	<10%	10% to <20%	10% to <20%	<10%
1	1	0	60	140	5	601101405	10% to <20%	10% to <20%	10% to <20%	10% to <20%	10% to <20%	10% to <20%	20% to <30%	<10%	10% to <20%	10% to <20%	10% to <20%	20% to <30%	10% to <20%	10% to <20%
1	1	0	60	140	6	601101406	10% to <20%	10% to <20%	20% to <30%	10% to <20%	10% to <20%	20% to <30%	20% to <30%	10% to <20%	10% to <20%	20% to <30%	10% to <20%	30% to <40%	10% to <20%	10% to <20%
1	1	0	60	140	7	601101407	20% to <30%	20% to <30%	30% to <40%	20% to <30%	20% to <30%	30% to <40%	30% to <40%	10% to <20%	20% to <30%	20% to <30%	10% to <20%	>=40%	20% to <30%	10% to <20%
1	1	0	60	140	8	601101408	30% to <40%	20% to <30%	>=40%	30% to <40%	30% to <40%	>=40%	>=40%	20% to <30%	30% to <40%	>=40%	20% to <30%	>=40%	30% to <40%	20% to <30%
1	1	0	60	160	4	601101604	10% to <20%	10% to <20%	20% to <30%	20% to <30%	10% to <20%	20% to <30%	20% to <30%	10% to <20%	10% to <20%	20% to <30%	10% to <20%	20% to <30%	20% to <30%	10% to <20%
1	1	0	60	160	5	601101605	20% to <30%	10% to <20%	30% to <40%	20% to <30%	20% to <30%	30% to <40%	30% to <40%	10% to <20%	20% to <30%	20% to <30%	20% to <30%	30% to <40%	30% to <40%	20% to <30%
1	1	0	60	160	6	601101606	20% to <30%	20% to <30%	>=40%	30% to <40%	20% to <30%	>=40%	>=40%	20% to <30%	20% to <30%	30% to <40%	20% to <30%	>=40%	30% to <40%	20% to <30%
1	1	0	60	160	7	601101607	30% to <40%	30% to <40%	>=40%	>=40%	30% to <40%	>=40%	>=40%	20% to <30%	30% to <40%	>=40%	30% to <40%	>=40%	>=40%	30% to <40%
1	1	0	60	160	8	601101608	>=40%	>=40%	>=40%	>=40%	>=40%	>=40%	>=40%	30% to <40%	>=40%	>=40%	>=40%	>=40%	>=40%	>=40%
1	1	0	60	180	4	601101804	>=40%	30% to <40%	>=40%	>=40%	30% to <40%	>=40%	>=40%	20% to <30%	>=40%	>=40%	30% to <40%	>=40%	>=40%	30% to <40%
1	1	0	60	180	5	601101805	>=40%	>=40%	>=40%	>=40%	>=40%	>=40%	>=40%	30% to <40%	>=40%	>=40%	>=40%	>=40%	>=40%	>=40%
1	1	0	60	180	6	601101806	>=40%	>=40%	>=40%	>=40%	>=40%	>=40%	>=40%	>=40%	>=40%	>=40%	>=40%	>=40%	>=40%	>=40%
1	1	0	60	180	7	601101807	>=40%	>=40%	>=40%	>=40%	>=40%	>=40%	>=40%	>=40%	>=40%	>=40%	>=40%	>=40%	>=40%	>=40%
1	1	0	60	180	8	601101808	>=40%	>=40%	>=40%	>=40%	>=40%	>=40%	>=40%	>=40%	>=40%	>=40%	>=40%	>=40%	>=40%	>=40%
1	1	0	70	120	4	701101204	<10%	<10%	10% to <20%	10% to <20%	<10%	10% to <20%	10% to <20%	10% to <20%	<10%	10% to <20%	<10%	10% to <20%	10% to <20%	<10%
1	1	0	70	120	5	701101205	10% to <20%	10% to <20%	20% to <30%	10% to <20%	10% to <20%	10% to <20%	20% to <30%	10% to <20%	10% to <20%	10% to <20%	10% to <20%	10% to <20%	10% to <20%	10% to <20%
1	1	0	70	120	6	701101206	10% to <20%	10% to <20%	30% to <40%	10% to <20%	10% to <20%	20% to <30%	20% to <30%	10% to <20%	10% to <20%	20% to <30%	10% to <20%	20% to <30%	10% to <20%	10% to <20%
1	1	0	70	120	7	701101207	10% to <20%	10% to <20%	30% to <40%	20% to <30%	20% to <30%	20% to <30%	30% to <40%	10% to <20%	20% to <30%	20% to <30%	10% to <20%	30% to <40%	20% to <30%	10% to <20%
1	1	0	70	120	8	701101208	20% to <30%	20% to <30%	>=40%	30% to <40%	30% to <40%	30% to <40%	>=40%	20% to <30%	20% to <30%	30% to <40%	20% to <30%	>=40%	20% to <30%	20% to <30%
1	1	0	70	140	4	701101404	10% to <20%	10% to <20%	20% to <30%	10% to <20%	10% to <20%	20% to <30%	20% to <30%	10% to <20%	10% to <20%	20% to <30%	10% to <20%	20% to <30%	20% to <30%	10% to <20%
1	1	0	70	140	5	701101405	10% to <20%	10% to <20%	30% to <40%	20% to <30%	20% to <30%	20% to <30%	30% to <40%	20% to <30%	20% to <30%	20% to <30%	10% to <20%	30% to <40%	20% to <30%	10% to <20%
1	1	0	70	140	6	701101406	20% to <30%	20% to <30%	>=40%	20% to <30%	20% to <30%	30% to <40%	>=40%	20% to <30%	20% to <30%	30% to <40%	20% to <30%	30% to <40%	30% to <40%	20% to <30%
1	1	0	70	140	7	701101407	30% to <40%	20% to <30%	>=40%	30% to <40%	30% to <40%	>=40%	>=40%	30% to <40%	30% to <40%	>=40%	20% to <30%	>=40%	30% to <40%	20% to <30%
1	1	0	70	140	8	701101408	>=40%	20% to <30%	>=40%	>=40%	>=40%	>=40%	>=40%	>=40%	>=40%	>=40%	30% to <40%	>=40%	>=40%	30% to <40%
1	1	0	70	160	4	701101604	20% to <30%	10% to <20%	30% to <40%	20% to <30%	20% to <30%	30% to <40%	30% to <40%	20% to <30%	20% to <30%	30% to <40%	20% to <30%	30% to <40%	30% to <40%	20% to <30%
1	1	0	70	160	5	701101605	20% to <30%	20% to <30%	>=40%	30% to <40%	30% to <40%	>=40%	>=40%	30% to <40%	30% to <40%	>=40%	20% to <30%	>=40%	>=40%	30% to <40%
1	1	0	70	160	6	701101606	30% to <40%	30% to <40%	>=40%	>=40%	>=40%	>=40%	>=40%	30% to <40%	30% to <40%	>=40%	30% to <40%	>=40%	>=40%	30% to <40%
1	1	0	70	160	7	701101607	>=40%	30% to <40%	>=40%	>=40%	>=40%	>=40%	>=40%	>=40%	>=40%	>=40%	30% to <40%	>=40%	>=40%	>=40%
1	1	0	70	160	8	701101608	>=40%	>=40%	>=40%	>=40%	>=40%	>=40%	>=40%	>=40%	>=40%	>=40%	>=40%	>=40%	>=40%	>=40%
1	1	0	70	180	4	701101804	>=40%	30% to <40%	>=40%	>=40%	>=40%	>=40%	>=40%	>=40%	>=40%	>=40%	>=40%	>=40%	>=40%	>=40%
1	1	0	70	180	5	701101805	>=40%	>=40%	>=40%	>=40%	>=40%	>=40%	>=40%	>=40%	>=40%	>=40%	>=40%	>=40%	>=40%	>=40%
1	1	0	70	180	6	701101806	>=40%	>=40%	>=40%	>=40%	>=40%	>=40%	>=40%	>=40%	>=40%	>=40%	>=40%	>=40%	>=40%	>=40%
1	1	0	70	180	7	701101807	>=40%	>=40%	>=40%	>=40%	>=40%	>=40%	>=40%	>=40%	>=40%	>=40%	>=40%	>=40%	>=40%	>=40%
1	1	0	70	180	8	701101808	>=40%	>=40%	>=40%	>=40%	>=40%	>=40%	>=40%	>=40%	>=40%	>=40%	>=40%	>=40%	>=40%	>=40%
0	0	1	40	120	4	400011204	<10%	<10%	<10%	<10%	<10%	<10%	<10%	<10%	<10%	<10%	<10%	<10%	<10%	<10%
0	0	1	40	120	5	400011205	<10%	<10%	<10%	<10%	<10%	<10%	<10%	<10%	<10%	<10%	<10%	<10%	<10%	<10%
0	0	1	40	120	6	400011206	<10%	<10%	<10%	<10%	<10%	<10%	<10%	<10%	<10%	<10%	<10%	<10%	<10%	<10%
0	0	1	40	120	7	400011207	<10%	<10%	<10%	<10%	<10%	<10%	<10%	<10%	<10%	<10%	<10%	<10%	<10%	<10%
0	0	1	40	120	8	400011208	<10%	<10%	10% to <20%	<10%	10% to <20%	<10%	<10%	<10%	<10%	<10%	10% to <20%	20% to <30%	<10%	<10%
0	0	1	40	140	4	400011404	<10%	<10%	<10%	<10%	<10%	<10%	<10%	<10%	<10%	<10%	<10%	<10%	<10%	<10%
0	0	1	40	140	5	400011405	<10%	<10%	<10%	<10%	<10%	<10%	<10%	<10%	<10%	<10%	<10%	<10%	<10%	<10%
0	0	1	40	140	6	400011406	<10%	<10%	<10%	<10%	<10%	<10%	<10%	<10%	<10%	<10%	<10%	<10%	<10%	<10%
0	0	1	40	140	7	400011407	<10%	<10%	10% to <20%	10% to <20%	<10%	<10%	<10%	<10%	<10%	<10%	10% to <20%	10% to <20%	<10%	<10%
0	0	1	40	140	8	400011408	20% to <30%	10% to <20%	20% to <30%	20% to <30%	10% to <20%	10% to <20%	10% to <20%	<10%	20% to <30%	10% to <20%	20% to <30%	>=40%	20% to <30%	10% to <20%
0	0	1	40	160	4	400011604	<10%	<10%	<10%	<10%	<10%	<10%	<10%	<10%	<10%	<10%	<10%	<10%	<10%	<10%
0	0	1	40	160	5	400011605	<10%	<10%	10% to <20%	10% to <20%	<10%	<10%	<10%	<10%	<10%	<10%	10% to <20%	10% to <20%	<10%	<10%
0	0	1	40	160	6	400011606	10% to <20%	10% to <20%	10% to <20%	20% to <30%	10% to <20%	10% to <20%	10% to <20%	<10%	10% to <20%	<10%	20% to <30%	20% to <30%	10% to <20%	<10%
0	0	1	40	160	7	400011607	20% to <30%	20% to <30%	30% to <40%	30% to <40%	20% to <30%	10% to <20%	10% to <20%	<10%	20% to <30%	10% to <20%	30% to <40%	>=40%	20% to <30%	10% to <20%
0	0	1	40	160	8	400011608	>=40%	30% to <40%	>=40%	>=40%	>=40%	20% to <30%	30% to <40%	10% to <20%	>=40%	20% to <30%	>=40%	>=40%	>=40%	20% to <30%
0	0	1	40	180	4	400011804	10% to <20%	20% to <30%	20% to <30%	30% to <40%	20% to <30%	10% to <20%	20% to <30%	<10%	20% to <30%	10% to <20%	30% to <40%	30% to <40%	20% to <30%	20% to <30%
0	0	1	40	180	5	400011805	20% to <30%	30% to <40%	30% to <40%	>=40%	30% to <40%	20% to <30%	30% to <40%	10% to <20%	30% to <40%	20% to <30%	>=40%	>=40%	30% to <40%	20% to <30%
0	0	1	40	180	6	400011806	>=40%	>=40%	>=40%	>=40%	>=40%	30% to <40%	>=40%	20% to <30%	>=40%	30% to <40%	>=40%	>=40%	>=40%	30% to <40%
0	0	1	40	180	7	400011807	>=40%	>=40%	>=40%	>=40%	>=40%	>=40%	>=40%	30% to <40%	>=40%	>=40%	>=40%	>=40%	>=40%	>=40%
0	0	1	40	180	8	400011808	>=40%	>=40%	>=40%	>=40%	>=40%	>=40%	>=40%	>=40%	>=40%	>=40%	>=40%	>=40%	>=40%	>=40%
0	0	1	50	120	4	500011204	<10%	<10%	<10%	<10%	<10%	<10%	<10%	<10%	<10%	<10%	<10%	<10%	<10%	<10%
0	0	1	50	120	5	500011205	<10%	<10%	<10%	<10%	<10%	<10%	<10%	<10%	<10%	<10%	<10%	<10%	<10%	<10%
0	0	1	50	120	6	500011206	<10%	<10%	<10%	<10%	<10%	<10%	<10%	<10%	<10%	<10%	<10%	<10%	<10%	<10%
0	0	1	50	120	7	500011207	<10%	<10%	<10%	<10%	<10%	<10%	<10%	<10%	<10%	<10%	<10%	10% to <20%	<10%	<10%
0	0	1	50	120	8	500011208	<10%	<10%	10% to <20%	10% to <20%	10% to <20%	<10%	<10%	<10%	<10%	<10%	10% to <20%	20% to <30%	<10%	<10%
0	0	1	50	140	4	500011404	<10%	<10%	<10%	<10%	<10%	<10%	<10%	<10%	<10%	<10%	<10%	<10%	<10%	<10%
0	0	1	50	140	5	500011405	<10%	<10%	<10%	<10%	<10%	<10%	<10%	<10%	<10%	<10%	<10%	<10%	<10%	<10%
0	0	1	50	140	6	500011406	<10%	<10%	<10%	<10%	<10%	<10%	<10%	<10%	<10%	<10%	10% to <20%	10% to <20%	<10%	<10%
0	0	1	50	140	7	500011407	10% to <20%	<10%	10% to <20%	10% to <20%	10% to <20%	<10%	<10%	<10%	<10%	<10%	10% to <20%	20% to <30%	10% to <20%	<10%
0	0	1	50	140	8	500011408	20% to <30%	10% to <20%	20% to <30%	20% to <30%	10% to <20%	10% to <20%	10% to <20%	<10%	20% to <30%	10% to <20%	20% to <30%	>=40%	20% to <30%	10% to <20%
0	0	1	50	160	4	500011604	<10%	<10%	<10%	10% to <20%	<10%	<10%	<10%	<10%	<10%	<10%	10% to <20%	10% to <20%	<10%	<10%
0	0	1	50	160	5	500011605	<10%	<10%	10% to <20%	10% to <20%	10% to <20%	10% to <20%	10% to <20%	<10%	<10%	<10%	10% to <20%	20% to <30%	10% to <20%	<10%
0	0	1	50	160	6	500011606	10% to <20%	10% to <20%	20% to <30%	20% to <30%	10% to <20%	10% to <20%	10% to <20%	<10%	10% to <20%	<10%	20% to <30%	30% to <40%	10% to <20%	10% to <20%
0	0	1	50	160	7	500011607	20% to <30%	20% to <30%	30% to <40%	30% to <40%	20% to <30%	20% to <30%	20% to <30%	10% to <20%	20% to <30%	10% to <20%	30% to <40%	>=40%	20% to <30%	10% to <20%
0	0	1	50	160	8	500011608	>=40%	30% to <40%	>=40%	>=40%	>=40%	>=40%	>=40%	10% to <20%	>=40%	20% to <30%	>=40%	>=40%	>=40%	20% to <30%
0	0	1	50	180	4	500011804	20% to <30%	20% to <30%	20% to <30%	30% to <40%	20% to <30%	20% to <30%	20% to <30%	10% to <20%	20% to <30%	20% to <30%	30% to <40%	30% to <40%	30% to <40%	20% to <30%
0	0	1	50	180	5	500011805	30% to <40%	30% to <40%	30% to <40%	>=40%	30% to <40%	30% to <40%	30% to <40%	10% to <20%	30% to <40%	20% to <30%	>=40%	>=40%	>=40%	20% to <30%
0	0	1	50	180	6	500011806	>=40%	>=40%	>=40%	>=40%	>=40%	>=40%	>=40%	20% to <30%	>=40%	30% to <40%	>=40%	>=40%	>=40%	30% to <40%
0	0	1	50	180	7	500011807	>=40%	>=40%	>=40%	>=40%	>=40%	>=40%	>=40%	30% to <40%	>=40%	>=40%	>=40%	>=40%	>=40%	>=40%
0	0	1	50	180	8	500011808	>=40%	>=40%	>=40%	>=40%	>=40%	>=40%	>=40%	>=40%	>=40%	>=40%	>=40%	>=40%	>=40%	>=40%
0	0	1	60	120	4	600011204	<10%	<10%	<10%	<10%	<10%	<10%	<10%	<10%	<10%	<10%	<10%	<10%	<10%	<10%
0	0	1	60	120	5	600011205	<10%	<10%	<10%	<10%	<10%	<10%	<10%	<10%	<10%	<10%	<10%	10% to <20%	<10%	<10%
0	0	1	60	120	6	600011206	<10%	<10%	<10%	<10%	<10%	10% to <20%	<10%	<10%	<10%	<10%	<10%	10% to <20%	<10%	<10%
0	0	1	60	120	7	600011207	<10%	<10%	<10%	<10%	<10%	10% to <20%	10% to <20%	<10%	<10%	<10%	10% to <20%	20% to <30%	<10%	<10%
0	0	1	60	120	8	600011208	10% to <20%	<10%	10% to <20%	10% to <20%	10% to <20%	20% to <30%	20% to <30%	<10%	10% to <20%	<10%	20% to <30%	30% to <40%	10% to <20%	<10%
0	0	1	60	140	4	600011404	<10%	<10%	<10%	<10%	<10%	10% to <20%	<10%	<10%	<10%	<10%	<10%	10% to <20%	<10%	<10%
0	0	1	60	140	5	600011405	<10%	<10%	<10%	<10%	<10%	10% to <20%	10% to <20%	<10%	<10%	<10%	10% to <20%	20% to <30%	<10%	<10%
0	0	1	60	140	6	600011406	10% to <20%	<10%	10% to <20%	<10%	10% to <20%	20% to <30%	10% to <20%	<10%	<10%	<10%	10% to <20%	20% to <30%	10% to <20%	<10%
0	0	1	60	140	7	600011407	10% to <20%	10% to <20%	10% to <20%	10% to <20%	10% to <20%	30% to <40%	20% to <30%	<10%	10% to <20%	10% to <20%	20% to <30%	>=40%	10% to <20%	<10%
0	0	1	60	140	8	600011408	20% to <30%	10% to <20%	20% to <30%	20% to <30%	20% to <30%	>=40%	>=40%	10% to <20%	20% to <30%	10% to <20%	30% to <40%	>=40%	20% to <30%	10% to <20%
0	0	1	60	160	4	600011604	10% to <20%	<10%	10% to <20%	10% to <20%	10% to <20%	20% to <30%	10% to <20%	<10%	<10%	<10%	10% to <20%	20% to <30%	10% to <20%	<10%
0	0	1	60	160	5	600011605	10% to <20%	10% to <20%	10% to <20%	10% to <20%	10% to <20%	20% to <30%	20% to <30%	<10%	10% to <20%	10% to <20%	20% to <30%	30% to <40%	10% to <20%	10% to <20%
0	0	1	60	160	6	600011606	20% to <30%	10% to <20%	20% to <30%	20% to <30%	20% to <30%	30% to <40%	30% to <40%	<10%	10% to <20%	10% to <20%	30% to <40%	>=40%	20% to <30%	10% to <20%
0	0	1	60	160	7	600011607	20% to <30%	20% to <30%	30% to <40%	30% to <40%	20% to <30%	>=40%	>=40%	10% to <20%	20% to <30%	10% to <20%	>=40%	>=40%	20% to <30%	10% to <20%
0	0	1	60	160	8	600011608	>=40%	30% to <40%	>=40%	>=40%	>=40%	>=40%	>=40%	20% to <30%	>=40%	20% to <30%	>=40%	>=40%	>=40%	20% to <30%
0	0	1	60	180	4	600011804	30% to <40%	20% to <30%	20% to <30%	30% to <40%	20% to <30%	>=40%	30% to <40%	10% to <20%	20% to <30%	20% to <30%	>=40%	>=40%	30% to <40%	20% to <30%
0	0	1	60	180	5	600011805	>=40%	30% to <40%	30% to <40%	>=40%	30% to <40%	>=40%	>=40%	20% to <30%	30% to <40%	30% to <40%	>=40%	>=40%	>=40%	20% to <30%
0	0	1	60	180	6	600011806	>=40%	>=40%	>=40%	>=40%	>=40%	>=40%	>=40%	20% to <30%	>=40%	>=40%	>=40%	>=40%	>=40%	30% to <40%
0	0	1	60	180	7	600011807	>=40%	>=40%	>=40%	>=40%	>=40%	>=40%	>=40%	30% to <40%	>=40%	>=40%	>=40%	>=40%	>=40%	>=40%
0	0	1	60	180	8	600011808	>=40%	>=40%	>=40%	>=40%	>=40%	>=40%	>=40%	>=40%	>=40%	>=40%	>=40%	>=40%	>=40%	>=40%
0	0	1	70	120	4	700011204	<10%	<10%	<10%	<10%	<10%	10% to <20%	<10%	<10%	<10%	<10%	<10%	10% to <20%	<10%	<10%
0	0	1	70	120	5	700011205	<10%	<10%	<10%	<10%	<10%	10% to <20%	10% to <20%	<10%	<10%	<10%	<10%	10% to <20%	<10%	<10%
0	0	1	70	120	6	700011206	10% to <20%	<10%	10% to <20%	10% to <20%	10% to <20%	10% to <20%	10% to <20%	<10%	<10%	<10%	10% to <20%	10% to <20%	<10%	<10%
0	0	1	70	120	7	700011207	10% to <20%	10% to <20%	10% to <20%	10% to <20%	10% to <20%	20% to <30%	10% to <20%	10% to <20%	10% to <20%	10% to <20%	10% to <20%	20% to <30%	10% to <20%	<10%
0	0	1	70	120	8	700011208	10% to <20%	10% to <20%	10% to <20%	10% to <20%	10% to <20%	30% to <40%	20% to <30%	10% to <20%	10% to <20%	10% to <20%	20% to <30%	30% to <40%	10% to <20%	10% to <20%
0	0	1	70	140	4	700011404	10% to <20%	<10%	10% to <20%	10% to <20%	10% to <20%	10% to <20%	10% to <20%	<10%	<10%	<10%	10% to <20%	10% to <20%	10% to <20%	<10%
0	0	1	70	140	5	700011405	10% to <20%	10% to <20%	10% to <20%	10% to <20%	10% to <20%	20% to <30%	10% to <20%	10% to <20%	10% to <20%	10% to <20%	10% to <20%	20% to <30%	10% to <20%	10% to <20%
0	0	1	70	140	6	700011406	10% to <20%	10% to <20%	10% to <20%	10% to <20%	10% to <20%	20% to <30%	20% to <30%	10% to <20%	10% to <20%	10% to <20%	10% to <20%	30% to <40%	10% to <20%	10% to <20%
0	0	1	70	140	7	700011407	20% to <30%	10% to <20%	20% to <30%	20% to <30%	20% to <30%	30% to <40%	20% to <30%	10% to <20%	10% to <20%	10% to <20%	20% to <30%	>=40%	10% to <20%	10% to <20%
0	0	1	70	140	8	700011408	20% to <30%	20% to <30%	20% to <30%	20% to <30%	20% to <30%	>=40%	>=40%	20% to <30%	20% to <30%	20% to <30%	30% to <40%	>=40%	20% to <30%	20% to <30%
0	0	1	70	160	4	700011604	10% to <20%	10% to <20%	10% to <20%	10% to <20%	10% to <20%	20% to <30%	20% to <30%	10% to <20%	10% to <20%	10% to <20%	10% to <20%	30% to <40%	10% to <20%	10% to <20%
0	0	1	70	160	5	700011605	20% to <30%	10% to <20%	20% to <30%	20% to <30%	20% to <30%	30% to <40%	20% to <30%	10% to <20%	10% to <20%	10% to <20%	20% to <30%	30% to <40%	20% to <30%	10% to <20%
0	0	1	70	160	6	700011606	20% to <30%	10% to <20%	20% to <30%	20% to <30%	30% to <40%	>=40%	30% to <40%	20% to <30%	20% to <30%	20% to <30%	30% to <40%	>=40%	20% to <30%	20% to <30%
0	0	1	70	160	7	700011607	30% to <40%	20% to <30%	30% to <40%	30% to <40%	30% to <40%	>=40%	>=40%	20% to <30%	20% to <30%	30% to <40%	>=40%	>=40%	30% to <40%	20% to <30%
0	0	1	70	160	8	700011608	>=40%	30% to <40%	>=40%	>=40%	>=40%	>=40%	>=40%	30% to <40%	>=40%	>=40%	>=40%	>=40%	>=40%	30% to <40%
0	0	1	70	180	4	700011804	30% to <40%	20% to <30%	30% to <40%	30% to <40%	30% to <40%	>=40%	30% to <40%	30% to <40%	30% to <40%	30% to <40%	>=40%	>=40%	30% to <40%	20% to <30%
0	0	1	70	180	5	700011805	>=40%	30% to <40%	>=40%	>=40%	>=40%	>=40%	>=40%	30% to <40%	>=40%	>=40%	>=40%	>=40%	>=40%	30% to <40%
0	0	1	70	180	6	700011806	>=40%	>=40%	>=40%	>=40%	>=40%	>=40%	>=40%	>=40%	>=40%	>=40%	>=40%	>=40%	>=40%	>=40%
0	0	1	70	180	7	700011807	>=40%	>=40%	>=40%	>=40%	>=40%	>=40%	>=40%	>=40%	>=40%	>=40%	>=40%	>=40%	>=40%	>=40%
0	0	1	70	180	8	700011808	>=40%	>=40%	>=40%	>=40%	>=40%	>=40%	>=40%	>=40%	>=40%	>=40%	>=40%	>=40%	>=40%	>=40%
0	0	0	40	120	4	400001204	<10%	<10%	<10%	<10%	<10%	<10%	<10%	<10%	<10%	<10%	<10%	<10%	<10%	<10%
0	0	0	40	120	5	400001205	<10%	<10%	<10%	<10%	<10%	<10%	<10%	<10%	<10%	<10%	<10%	<10%	<10%	<10%
0	0	0	40	120	6	400001206	<10%	<10%	<10%	<10%	<10%	<10%	<10%	<10%	<10%	<10%	<10%	<10%	<10%	<10%
0	0	0	40	120	7	400001207	<10%	<10%	<10%	<10%	<10%	<10%	<10%	<10%	<10%	<10%	<10%	<10%	<10%	<10%
0	0	0	40	120	8	400001208	<10%	<10%	<10%	<10%	<10%	<10%	<10%	<10%	<10%	<10%	10% to <20%	<10%	<10%	<10%
0	0	0	40	140	4	400001404	<10%	<10%	<10%	<10%	<10%	<10%	<10%	<10%	<10%	<10%	<10%	<10%	<10%	<10%
0	0	0	40	140	5	400001405	<10%	<10%	<10%	<10%	<10%	<10%	<10%	<10%	<10%	<10%	<10%	<10%	<10%	<10%
0	0	0	40	140	6	400001406	<10%	<10%	<10%	<10%	<10%	<10%	<10%	<10%	<10%	<10%	<10%	<10%	<10%	<10%
0	0	0	40	140	7	400001407	<10%	<10%	<10%	<10%	<10%	<10%	<10%	<10%	<10%	<10%	10% to <20%	<10%	<10%	<10%
0	0	0	40	140	8	400001408	<10%	<10%	10% to <20%	10% to <20%	10% to <20%	<10%	<10%	<10%	10% to <20%	<10%	20% to <30%	20% to <30%	10% to <20%	<10%
0	0	0	40	160	4	400001604	<10%	<10%	<10%	<10%	<10%	<10%	<10%	<10%	<10%	<10%	<10%	<10%	<10%	<10%
0	0	0	40	160	5	400001605	<10%	<10%	<10%	<10%	<10%	<10%	<10%	<10%	<10%	<10%	<10%	<10%	<10%	<10%
0	0	0	40	160	6	400001606	<10%	<10%	<10%	<10%	<10%	<10%	<10%	<10%	<10%	<10%	10% to <20%	10% to <20%	<10%	<10%
0	0	0	40	160	7	400001607	10% to <20%	10% to <20%	10% to <20%	10% to <20%	10% to <20%	<10%	<10%	<10%	10% to <20%	<10%	20% to <30%	20% to <30%	10% to <20%	<10%
0	0	0	40	160	8	400001608	20% to <30%	20% to <30%	20% to <30%	20% to <30%	20% to <30%	10% to <20%	10% to <20%	<10%	20% to <30%	10% to <20%	>=40%	>=40%	20% to <30%	10% to <20%
0	0	0	40	180	4	400001804	<10%	10% to <20%	10% to <20%	20% to <30%	10% to <20%	<10%	10% to <20%	<10%	10% to <20%	<10%	10% to <20%	10% to <20%	10% to <20%	10% to <20%
0	0	0	40	180	5	400001805	10% to <20%	10% to <20%	20% to <30%	20% to <30%	20% to <30%	10% to <20%	10% to <20%	<10%	10% to <20%	10% to <20%	20% to <30%	20% to <30%	20% to <30%	10% to <20%
0	0	0	40	180	6	400001806	20% to <30%	20% to <30%	30% to <40%	30% to <40%	30% to <40%	20% to <30%	20% to <30%	10% to <20%	20% to <30%	10% to <20%	>=40%	30% to <40%	30% to <40%	20% to <30%
0	0	0	40	180	7	400001807	>=40%	30% to <40%	>=40%	>=40%	>=40%	20% to <30%	30% to <40%	10% to <20%	>=40%	20% to <30%	>=40%	>=40%	>=40%	30% to <40%
0	0	0	40	180	8	400001808	>=40%	>=40%	>=40%	>=40%	>=40%	>=40%	>=40%	30% to <40%	>=40%	>=40%	>=40%	>=40%	>=40%	>=40%
0	0	0	50	120	4	500001204	<10%	<10%	<10%	<10%	<10%	<10%	<10%	<10%	<10%	<10%	<10%	<10%	<10%	<10%
0	0	0	50	120	5	500001205	<10%	<10%	<10%	<10%	<10%	<10%	<10%	<10%	<10%	<10%	<10%	<10%	<10%	<10%
0	0	0	50	120	6	500001206	<10%	<10%	<10%	<10%	<10%	<10%	<10%	<10%	<10%	<10%	<10%	<10%	<10%	<10%
0	0	0	50	120	7	500001207	<10%	<10%	<10%	<10%	<10%	<10%	<10%	<10%	<10%	<10%	<10%	<10%	<10%	<10%
0	0	0	50	120	8	500001208	<10%	<10%	<10%	<10%	<10%	<10%	<10%	<10%	<10%	<10%	10% to <20%	10% to <20%	<10%	<10%
0	0	0	50	140	4	500001404	<10%	<10%	<10%	<10%	<10%	<10%	<10%	<10%	<10%	<10%	<10%	<10%	<10%	<10%
0	0	0	50	140	5	500001405	<10%	<10%	<10%	<10%	<10%	<10%	<10%	<10%	<10%	<10%	<10%	<10%	<10%	<10%
0	0	0	50	140	6	500001406	<10%	<10%	<10%	<10%	<10%	<10%	<10%	<10%	<10%	<10%	<10%	<10%	<10%	<10%
0	0	0	50	140	7	500001407	<10%	<10%	<10%	<10%	<10%	<10%	<10%	<10%	<10%	<10%	10% to <20%	10% to <20%	<10%	<10%
0	0	0	50	140	8	500001408	10% to <20%	10% to <20%	10% to <20%	10% to <20%	10% to <20%	10% to <20%	10% to <20%	<10%	10% to <20%	<10%	20% to <30%	20% to <30%	10% to <20%	<10%
0	0	0	50	160	4	500001604	<10%	<10%	<10%	<10%	<10%	<10%	<10%	<10%	<10%	<10%	<10%	<10%	<10%	<10%
0	0	0	50	160	5	500001605	<10%	<10%	<10%	<10%	<10%	<10%	<10%	<10%	<10%	<10%	<10%	10% to <20%	<10%	<10%
0	0	0	50	160	6	500001606	<10%	<10%	10% to <20%	10% to <20%	<10%	<10%	<10%	<10%	<10%	<10%	10% to <20%	10% to <20%	<10%	<10%
0	0	0	50	160	7	500001607	10% to <20%	10% to <20%	10% to <20%	10% to <20%	10% to <20%	10% to <20%	10% to <20%	<10%	10% to <20%	<10%	20% to <30%	20% to <30%	10% to <20%	<10%
0	0	0	50	160	8	500001608	20% to <30%	20% to <30%	20% to <30%	20% to <30%	20% to <30%	20% to <30%	20% to <30%	10% to <20%	20% to <30%	10% to <20%	>=40%	>=40%	20% to <30%	10% to <20%
0	0	0	50	180	4	500001804	10% to <20%	10% to <20%	10% to <20%	20% to <30%	10% to <20%	10% to <20%	10% to <20%	<10%	10% to <20%	10% to <20%	20% to <30%	20% to <30%	10% to <20%	10% to <20%
0	0	0	50	180	5	500001805	10% to <20%	10% to <20%	20% to <30%	20% to <30%	20% to <30%	20% to <30%	20% to <30%	<10%	20% to <30%	10% to <20%	30% to <40%	30% to <40%	20% to <30%	10% to <20%
0	0	0	50	180	6	500001806	20% to <30%	20% to <30%	30% to <40%	30% to <40%	30% to <40%	20% to <30%	30% to <40%	10% to <20%	20% to <30%	20% to <30%	>=40%	>=40%	30% to <40%	20% to <30%
0	0	0	50	180	7	500001807	>=40%	30% to <40%	>=40%	>=40%	>=40%	30% to <40%	>=40%	10% to <20%	>=40%	30% to <40%	>=40%	>=40%	>=40%	30% to <40%
0	0	0	50	180	8	500001808	>=40%	>=40%	>=40%	>=40%	>=40%	>=40%	>=40%	30% to <40%	>=40%	>=40%	>=40%	>=40%	>=40%	>=40%
0	0	0	60	120	4	600001204	<10%	<10%	<10%	<10%	<10%	<10%	<10%	<10%	<10%	<10%	<10%	<10%	<10%	<10%
0	0	0	60	120	5	600001205	<10%	<10%	<10%	<10%	<10%	<10%	<10%	<10%	<10%	<10%	<10%	<10%	<10%	<10%
0	0	0	60	120	6	600001206	<10%	<10%	<10%	<10%	<10%	<10%	<10%	<10%	<10%	<10%	<10%	<10%	<10%	<10%
0	0	0	60	120	7	600001207	<10%	<10%	<10%	<10%	<10%	<10%	<10%	<10%	<10%	<10%	<10%	10% to <20%	<10%	<10%
0	0	0	60	120	8	600001208	<10%	<10%	<10%	<10%	<10%	10% to <20%	10% to <20%	<10%	<10%	<10%	10% to <20%	10% to <20%	<10%	<10%
0	0	0	60	140	4	600001404	<10%	<10%	<10%	<10%	<10%	<10%	<10%	<10%	<10%	<10%	<10%	<10%	<10%	<10%
0	0	0	60	140	5	600001405	<10%	<10%	<10%	<10%	<10%	<10%	<10%	<10%	<10%	<10%	<10%	10% to <20%	<10%	<10%
0	0	0	60	140	6	600001406	<10%	<10%	<10%	<10%	<10%	10% to <20%	<10%	<10%	<10%	<10%	<10%	10% to <20%	<10%	<10%
0	0	0	60	140	7	600001407	<10%	<10%	<10%	<10%	<10%	10% to <20%	10% to <20%	<10%	<10%	<10%	10% to <20%	20% to <30%	<10%	<10%
0	0	0	60	140	8	600001408	10% to <20%	10% to <20%	10% to <20%	10% to <20%	10% to <20%	20% to <30%	20% to <30%	<10%	10% to <20%	<10%	20% to <30%	30% to <40%	10% to <20%	<10%
0	0	0	60	160	4	600001604	<10%	<10%	<10%	<10%	<10%	10% to <20%	<10%	<10%	<10%	<10%	<10%	10% to <20%	<10%	<10%
0	0	0	60	160	5	600001605	<10%	<10%	<10%	<10%	<10%	10% to <20%	10% to <20%	<10%	<10%	<10%	10% to <20%	10% to <20%	<10%	<10%
0	0	0	60	160	6	600001606	10% to <20%	<10%	10% to <20%	10% to <20%	10% to <20%	20% to <30%	10% to <20%	<10%	<10%	<10%	10% to <20%	20% to <30%	10% to <20%	<10%
0	0	0	60	160	7	600001607	10% to <20%	10% to <20%	10% to <20%	10% to <20%	10% to <20%	20% to <30%	20% to <30%	<10%	10% to <20%	<10%	20% to <30%	30% to <40%	10% to <20%	<10%
0	0	0	60	160	8	600001608	20% to <30%	20% to <30%	20% to <30%	20% to <30%	20% to <30%	>=40%	30% to <40%	10% to <20%	20% to <30%	10% to <20%	>=40%	>=40%	20% to <30%	10% to <20%
0	0	0	60	180	4	600001804	20% to <30%	10% to <20%	10% to <20%	20% to <30%	10% to <20%	20% to <30%	10% to <20%	<10%	10% to <20%	10% to <20%	20% to <30%	30% to <40%	20% to <30%	10% to <20%
0	0	0	60	180	5	600001805	20% to <30%	20% to <30%	20% to <30%	20% to <30%	20% to <30%	30% to <40%	20% to <30%	10% to <20%	20% to <30%	10% to <20%	30% to <40%	>=40%	20% to <30%	10% to <20%
0	0	0	60	180	6	600001806	30% to <40%	20% to <30%	30% to <40%	30% to <40%	30% to <40%	>=40%	30% to <40%	10% to <20%	20% to <30%	20% to <30%	>=40%	>=40%	30% to <40%	20% to <30%
0	0	0	60	180	7	600001807	>=40%	30% to <40%	>=40%	>=40%	>=40%	>=40%	>=40%	10% to <20%	>=40%	30% to <40%	>=40%	>=40%	>=40%	30% to <40%
0	0	0	60	180	8	600001808	>=40%	>=40%	>=40%	>=40%	>=40%	>=40%	>=40%	30% to <40%	>=40%	>=40%	>=40%	>=40%	>=40%	>=40%
0	0	0	70	120	4	700001204	<10%	<10%	<10%	<10%	<10%	<10%	<10%	<10%	<10%	<10%	<10%	<10%	<10%	<10%
0	0	0	70	120	5	700001205	<10%	<10%	<10%	<10%	<10%	<10%	<10%	<10%	<10%	<10%	<10%	<10%	<10%	<10%
0	0	0	70	120	6	700001206	<10%	<10%	<10%	<10%	<10%	10% to <20%	<10%	<10%	<10%	<10%	<10%	<10%	<10%	<10%
0	0	0	70	120	7	700001207	<10%	<10%	<10%	<10%	<10%	10% to <20%	10% to <20%	<10%	<10%	<10%	<10%	10% to <20%	<10%	<10%
0	0	0	70	120	8	700001208	10% to <20%	10% to <20%	<10%	10% to <20%	<10%	20% to <30%	10% to <20%	<10%	<10%	10% to <20%	10% to <20%	10% to <20%	<10%	<10%
0	0	0	70	140	4	700001404	<10%	<10%	<10%	<10%	<10%	10% to <20%	<10%	<10%	<10%	<10%	<10%	10% to <20%	<10%	<10%
0	0	0	70	140	5	700001405	<10%	<10%	<10%	<10%	<10%	10% to <20%	10% to <20%	<10%	<10%	<10%	<10%	10% to <20%	<10%	<10%
0	0	0	70	140	6	700001406	10% to <20%	<10%	10% to <20%	10% to <20%	10% to <20%	10% to <20%	10% to <20%	<10%	<10%	<10%	10% to <20%	10% to <20%	<10%	<10%
0	0	0	70	140	7	700001407	10% to <20%	10% to <20%	10% to <20%	10% to <20%	10% to <20%	20% to <30%	10% to <20%	10% to <20%	10% to <20%	10% to <20%	10% to <20%	20% to <30%	10% to <20%	<10%
0	0	0	70	140	8	700001408	10% to <20%	10% to <20%	10% to <20%	10% to <20%	10% to <20%	30% to <40%	20% to <30%	10% to <20%	10% to <20%	10% to <20%	20% to <30%	30% to <40%	10% to <20%	10% to <20%
0	0	0	70	160	4	700001604	<10%	<10%	10% to <20%	10% to <20%	10% to <20%	10% to <20%	10% to <20%	<10%	<10%	<10%	10% to <20%	10% to <20%	10% to <20%	<10%
0	0	0	70	160	5	700001605	10% to <20%	<10%	10% to <20%	10% to <20%	10% to <20%	20% to <30%	10% to <20%	10% to <20%	10% to <20%	10% to <20%	10% to <20%	20% to <30%	10% to <20%	10% to <20%
0	0	0	70	160	6	700001606	10% to <20%	10% to <20%	10% to <20%	10% to <20%	10% to <20%	20% to <30%	20% to <30%	10% to <20%	10% to <20%	10% to <20%	10% to <20%	30% to <40%	10% to <20%	10% to <20%
0	0	0	70	160	7	700001607	20% to <30%	10% to <20%	20% to <30%	20% to <30%	20% to <30%	30% to <40%	20% to <30%	10% to <20%	10% to <20%	10% to <20%	20% to <30%	30% to <40%	10% to <20%	10% to <20%
0	0	0	70	160	8	700001608	20% to <30%	20% to <30%	20% to <30%	20% to <30%	20% to <30%	>=40%	30% to <40%	20% to <30%	20% to <30%	20% to <30%	>=40%	>=40%	20% to <30%	10% to <20%
0	0	0	70	180	4	700001804	20% to <30%	10% to <20%	20% to <30%	20% to <30%	20% to <30%	20% to <30%	20% to <30%	10% to <20%	20% to <30%	20% to <30%	20% to <30%	30% to <40%	20% to <30%	10% to <20%
0	0	0	70	180	5	700001805	30% to <40%	20% to <30%	20% to <30%	20% to <30%	30% to <40%	30% to <40%	30% to <40%	20% to <30%	20% to <30%	30% to <40%	30% to <40%	>=40%	30% to <40%	20% to <30%
0	0	0	70	180	6	700001806	30% to <40%	20% to <30%	30% to <40%	30% to <40%	30% to <40%	>=40%	>=40%	20% to <30%	30% to <40%	30% to <40%	>=40%	>=40%	30% to <40%	20% to <30%
0	0	0	70	180	7	700001807	>=40%	30% to <40%	>=40%	>=40%	>=40%	>=40%	>=40%	30% to <40%	>=40%	>=40%	>=40%	>=40%	>=40%	30% to <40%
0	0	0	70	180	8	700001808	>=40%	>=40%	>=40%	>=40%	>=40%	>=40%	>=40%	>=40%	>=40%	>=40%	>=40%	>=40%	>=40%	>=40%
0	1	1	40	120	4	401011204	<10%	<10%	<10%	<10%	<10%	<10%	<10%	<10%	<10%	<10%	<10%	<10%	<10%	<10%
0	1	1	40	120	5	401011205	<10%	<10%	<10%	<10%	<10%	<10%	<10%	<10%	<10%	<10%	<10%	<10%	<10%	<10%
0	1	1	40	120	6	401011206	<10%	<10%	<10%	<10%	<10%	<10%	<10%	<10%	<10%	<10%	<10%	<10%	<10%	<10%
0	1	1	40	120	7	401011207	<10%	<10%	<10%	<10%	<10%	<10%	<10%	<10%	<10%	<10%	<10%	<10%	<10%	<10%
0	1	1	40	120	8	401011208	<10%	10% to <20%	10% to <20%	<10%	<10%	<10%	<10%	<10%	<10%	<10%	10% to <20%	10% to <20%	<10%	<10%
0	1	1	40	140	4	401011404	<10%	<10%	<10%	<10%	<10%	<10%	<10%	<10%	<10%	<10%	<10%	<10%	<10%	<10%
0	1	1	40	140	5	401011405	<10%	<10%	<10%	<10%	<10%	<10%	<10%	<10%	<10%	<10%	<10%	<10%	<10%	<10%
0	1	1	40	140	6	401011406	<10%	<10%	<10%	<10%	<10%	<10%	<10%	<10%	<10%	<10%	<10%	<10%	<10%	<10%
0	1	1	40	140	7	401011407	10% to <20%	10% to <20%	10% to <20%	10% to <20%	<10%	<10%	<10%	<10%	<10%	<10%	<10%	10% to <20%	<10%	<10%
0	1	1	40	140	8	401011408	30% to <40%	30% to <40%	>=40%	20% to <30%	10% to <20%	<10%	10% to <20%	<10%	20% to <30%	10% to <20%	20% to <30%	>=40%	20% to <30%	10% to <20%
0	1	1	40	160	4	401011604	<10%	<10%	<10%	<10%	<10%	<10%	<10%	<10%	<10%	<10%	<10%	<10%	<10%	<10%
0	1	1	40	160	5	401011605	<10%	10% to <20%	10% to <20%	10% to <20%	<10%	<10%	10% to <20%	<10%	<10%	<10%	<10%	10% to <20%	10% to <20%	<10%
0	1	1	40	160	6	401011606	10% to <20%	20% to <30%	20% to <30%	10% to <20%	10% to <20%	10% to <20%	10% to <20%	<10%	10% to <20%	<10%	10% to <20%	20% to <30%	10% to <20%	10% to <20%
0	1	1	40	160	7	401011607	30% to <40%	30% to <40%	>=40%	30% to <40%	10% to <20%	10% to <20%	20% to <30%	<10%	20% to <30%	10% to <20%	20% to <30%	>=40%	20% to <30%	20% to <30%
0	1	1	40	160	8	401011608	>=40%	>=40%	>=40%	>=40%	>=40%	20% to <30%	>=40%	10% to <20%	>=40%	>=40%	>=40%	>=40%	>=40%	>=40%
0	1	1	40	180	4	401011804	20% to <30%	30% to <40%	20% to <30%	30% to <40%	10% to <20%	10% to <20%	20% to <30%	<10%	10% to <20%	10% to <20%	20% to <30%	20% to <30%	30% to <40%	20% to <30%
0	1	1	40	180	5	401011805	30% to <40%	>=40%	30% to <40%	>=40%	30% to <40%	20% to <30%	30% to <40%	10% to <20%	20% to <30%	20% to <30%	30% to <40%	>=40%	>=40%	30% to <40%
0	1	1	40	180	6	401011806	>=40%	>=40%	>=40%	>=40%	>=40%	30% to <40%	>=40%	10% to <20%	>=40%	30% to <40%	>=40%	>=40%	>=40%	>=40%
0	1	1	40	180	7	401011807	>=40%	>=40%	>=40%	>=40%	>=40%	>=40%	>=40%	20% to <30%	>=40%	>=40%	>=40%	>=40%	>=40%	>=40%
0	1	1	40	180	8	401011808	>=40%	>=40%	>=40%	>=40%	>=40%	>=40%	>=40%	>=40%	>=40%	>=40%	>=40%	>=40%	>=40%	>=40%
0	1	1	50	120	4	501011204	<10%	<10%	<10%	<10%	<10%	<10%	<10%	<10%	<10%	<10%	<10%	<10%	<10%	<10%
0	1	1	50	120	5	501011205	<10%	<10%	<10%	<10%	<10%	<10%	<10%	<10%	<10%	<10%	<10%	<10%	<10%	<10%
0	1	1	50	120	6	501011206	<10%	<10%	<10%	<10%	<10%	<10%	<10%	<10%	<10%	<10%	<10%	<10%	<10%	<10%
0	1	1	50	120	7	501011207	<10%	<10%	10% to <20%	<10%	<10%	<10%	<10%	<10%	<10%	<10%	<10%	10% to <20%	<10%	<10%
0	1	1	50	120	8	501011208	10% to <20%	10% to <20%	20% to <30%	10% to <20%	10% to <20%	<10%	10% to <20%	<10%	10% to <20%	10% to <20%	10% to <20%	20% to <30%	10% to <20%	<10%
0	1	1	50	140	4	501011404	<10%	<10%	<10%	<10%	<10%	<10%	<10%	<10%	<10%	<10%	<10%	<10%	<10%	<10%
0	1	1	50	140	5	501011405	<10%	<10%	<10%	<10%	<10%	<10%	<10%	<10%	<10%	<10%	<10%	<10%	<10%	<10%
0	1	1	50	140	6	501011406	<10%	10% to <20%	10% to <20%	<10%	<10%	<10%	<10%	<10%	<10%	<10%	<10%	10% to <20%	<10%	<10%
0	1	1	50	140	7	501011407	10% to <20%	10% to <20%	20% to <30%	10% to <20%	10% to <20%	10% to <20%	10% to <20%	<10%	10% to <20%	10% to <20%	10% to <20%	20% to <30%	10% to <20%	10% to <20%
0	1	1	50	140	8	501011408	30% to <40%	30% to <40%	>=40%	20% to <30%	20% to <30%	10% to <20%	20% to <30%	10% to <20%	20% to <30%	20% to <30%	20% to <30%	>=40%	20% to <30%	20% to <30%
0	1	1	50	160	4	501011604	<10%	10% to <20%	10% to <20%	10% to <20%	<10%	<10%	10% to <20%	<10%	<10%	<10%	<10%	10% to <20%	10% to <20%	<10%
0	1	1	50	160	5	501011605	10% to <20%	10% to <20%	10% to <20%	10% to <20%	10% to <20%	10% to <20%	10% to <20%	<10%	10% to <20%	10% to <20%	10% to <20%	20% to <30%	10% to <20%	10% to <20%
0	1	1	50	160	6	501011606	20% to <30%	20% to <30%	20% to <30%	20% to <30%	10% to <20%	10% to <20%	20% to <30%	<10%	10% to <20%	10% to <20%	10% to <20%	30% to <40%	20% to <30%	10% to <20%
0	1	1	50	160	7	501011607	30% to <40%	30% to <40%	>=40%	30% to <40%	20% to <30%	20% to <30%	30% to <40%	10% to <20%	20% to <30%	20% to <30%	30% to <40%	>=40%	30% to <40%	20% to <30%
0	1	1	50	160	8	501011608	>=40%	>=40%	>=40%	>=40%	>=40%	>=40%	>=40%	20% to <30%	>=40%	>=40%	>=40%	>=40%	>=40%	>=40%
0	1	1	50	180	4	501011804	30% to <40%	30% to <40%	30% to <40%	30% to <40%	20% to <30%	20% to <30%	30% to <40%	10% to <20%	20% to <30%	20% to <30%	20% to <30%	30% to <40%	30% to <40%	20% to <30%
0	1	1	50	180	5	501011805	>=40%	>=40%	>=40%	>=40%	30% to <40%	30% to <40%	>=40%	10% to <20%	30% to <40%	30% to <40%	30% to <40%	>=40%	>=40%	30% to <40%
0	1	1	50	180	6	501011806	>=40%	>=40%	>=40%	>=40%	>=40%	>=40%	>=40%	20% to <30%	>=40%	>=40%	>=40%	>=40%	>=40%	>=40%
0	1	1	50	180	7	501011807	>=40%	>=40%	>=40%	>=40%	>=40%	>=40%	>=40%	30% to <40%	>=40%	>=40%	>=40%	>=40%	>=40%	>=40%
0	1	1	50	180	8	501011808	>=40%	>=40%	>=40%	>=40%	>=40%	>=40%	>=40%	>=40%	>=40%	>=40%	>=40%	>=40%	>=40%	>=40%
0	1	1	60	120	4	601011204	<10%	<10%	<10%	<10%	<10%	<10%	<10%	<10%	<10%	<10%	<10%	<10%	<10%	<10%
0	1	1	60	120	5	601011205	<10%	<10%	<10%	<10%	<10%	<10%	10% to <20%	<10%	<10%	<10%	<10%	10% to <20%	<10%	<10%
0	1	1	60	120	6	601011206	<10%	<10%	10% to <20%	<10%	<10%	10% to <20%	10% to <20%	<10%	<10%	10% to <20%	<10%	10% to <20%	<10%	<10%
0	1	1	60	120	7	601011207	10% to <20%	10% to <20%	20% to <30%	10% to <20%	10% to <20%	10% to <20%	20% to <30%	<10%	10% to <20%	10% to <20%	<10%	20% to <30%	10% to <20%	<10%
0	1	1	60	120	8	601011208	10% to <20%	10% to <20%	30% to <40%	10% to <20%	10% to <20%	20% to <30%	30% to <40%	10% to <20%	10% to <20%	20% to <30%	10% to <20%	30% to <40%	10% to <20%	10% to <20%
0	1	1	60	140	4	601011404	<10%	<10%	10% to <20%	<10%	<10%	10% to <20%	10% to <20%	<10%	<10%	10% to <20%	<10%	10% to <20%	10% to <20%	<10%
0	1	1	60	140	5	601011405	10% to <20%	<10%	10% to <20%	10% to <20%	10% to <20%	10% to <20%	10% to <20%	<10%	10% to <20%	10% to <20%	<10%	20% to <30%	10% to <20%	<10%
0	1	1	60	140	6	601011406	10% to <20%	10% to <20%	20% to <30%	10% to <20%	10% to <20%	20% to <30%	20% to <30%	10% to <20%	10% to <20%	10% to <20%	10% to <20%	20% to <30%	10% to <20%	10% to <20%
0	1	1	60	140	7	601011407	20% to <30%	10% to <20%	30% to <40%	20% to <30%	10% to <20%	30% to <40%	30% to <40%	10% to <20%	20% to <30%	20% to <30%	10% to <20%	>=40%	20% to <30%	10% to <20%
0	1	1	60	140	8	601011408	30% to <40%	30% to <40%	>=40%	30% to <40%	20% to <30%	>=40%	>=40%	20% to <30%	30% to <40%	30% to <40%	20% to <30%	>=40%	30% to <40%	20% to <30%
0	1	1	60	160	4	601011604	10% to <20%	10% to <20%	20% to <30%	10% to <20%	10% to <20%	20% to <30%	20% to <30%	10% to <20%	10% to <20%	20% to <30%	10% to <20%	20% to <30%	20% to <30%	10% to <20%
0	1	1	60	160	5	601011605	20% to <30%	10% to <20%	30% to <40%	20% to <30%	10% to <20%	20% to <30%	30% to <40%	10% to <20%	10% to <20%	20% to <30%	10% to <20%	30% to <40%	20% to <30%	10% to <20%
0	1	1	60	160	6	601011606	20% to <30%	20% to <30%	>=40%	30% to <40%	20% to <30%	30% to <40%	>=40%	10% to <20%	20% to <30%	30% to <40%	20% to <30%	>=40%	30% to <40%	20% to <30%
0	1	1	60	160	7	601011607	30% to <40%	30% to <40%	>=40%	30% to <40%	30% to <40%	>=40%	>=40%	20% to <30%	30% to <40%	>=40%	30% to <40%	>=40%	>=40%	30% to <40%
0	1	1	60	160	8	601011608	>=40%	>=40%	>=40%	>=40%	>=40%	>=40%	>=40%	30% to <40%	>=40%	>=40%	>=40%	>=40%	>=40%	>=40%
0	1	1	60	180	4	601011804	30% to <40%	30% to <40%	>=40%	>=40%	30% to <40%	>=40%	>=40%	20% to <30%	30% to <40%	>=40%	30% to <40%	>=40%	>=40%	30% to <40%
0	1	1	60	180	5	601011805	>=40%	>=40%	>=40%	>=40%	>=40%	>=40%	>=40%	30% to <40%	>=40%	>=40%	>=40%	>=40%	>=40%	>=40%
0	1	1	60	180	6	601011806	>=40%	>=40%	>=40%	>=40%	>=40%	>=40%	>=40%	>=40%	>=40%	>=40%	>=40%	>=40%	>=40%	>=40%
0	1	1	60	180	7	601011807	>=40%	>=40%	>=40%	>=40%	>=40%	>=40%	>=40%	>=40%	>=40%	>=40%	>=40%	>=40%	>=40%	>=40%
0	1	1	60	180	8	601011808	>=40%	>=40%	>=40%	>=40%	>=40%	>=40%	>=40%	>=40%	>=40%	>=40%	>=40%	>=40%	>=40%	>=40%
0	1	1	70	120	4	701011204	<10%	<10%	10% to <20%	<10%	<10%	10% to <20%	10% to <20%	<10%	<10%	10% to <20%	<10%	10% to <20%	<10%	<10%
0	1	1	70	120	5	701011205	<10%	<10%	20% to <30%	10% to <20%	10% to <20%	10% to <20%	10% to <20%	10% to <20%	10% to <20%	10% to <20%	<10%	10% to <20%	10% to <20%	10% to <20%
0	1	1	70	120	6	701011206	10% to <20%	10% to <20%	20% to <30%	10% to <20%	10% to <20%	10% to <20%	20% to <30%	10% to <20%	10% to <20%	20% to <30%	10% to <20%	20% to <30%	10% to <20%	10% to <20%
0	1	1	70	120	7	701011207	10% to <20%	10% to <20%	30% to <40%	10% to <20%	10% to <20%	20% to <30%	30% to <40%	10% to <20%	10% to <20%	20% to <30%	10% to <20%	20% to <30%	10% to <20%	10% to <20%
0	1	1	70	120	8	701011208	10% to <20%	10% to <20%	>=40%	20% to <30%	20% to <30%	30% to <40%	>=40%	20% to <30%	20% to <30%	30% to <40%	10% to <20%	30% to <40%	20% to <30%	10% to <20%
0	1	1	70	140	4	701011404	10% to <20%	10% to <20%	20% to <30%	10% to <20%	10% to <20%	10% to <20%	20% to <30%	10% to <20%	10% to <20%	20% to <30%	10% to <20%	10% to <20%	10% to <20%	10% to <20%
0	1	1	70	140	5	701011405	10% to <20%	10% to <20%	30% to <40%	10% to <20%	10% to <20%	20% to <30%	20% to <30%	10% to <20%	10% to <20%	20% to <30%	10% to <20%	20% to <30%	20% to <30%	10% to <20%
0	1	1	70	140	6	701011406	20% to <30%	10% to <20%	30% to <40%	20% to <30%	20% to <30%	30% to <40%	30% to <40%	20% to <30%	20% to <30%	30% to <40%	10% to <20%	30% to <40%	30% to <40%	20% to <30%
0	1	1	70	140	7	701011407	20% to <30%	20% to <30%	>=40%	20% to <30%	20% to <30%	30% to <40%	>=40%	20% to <30%	20% to <30%	30% to <40%	20% to <30%	>=40%	30% to <40%	20% to <30%
0	1	1	70	140	8	701011408	30% to <40%	30% to <40%	>=40%	30% to <40%	>=40%	>=40%	>=40%	30% to <40%	30% to <40%	>=40%	20% to <30%	>=40%	30% to <40%	30% to <40%
0	1	1	70	160	4	701011604	10% to <20%	10% to <20%	30% to <40%	20% to <30%	20% to <30%	20% to <30%	30% to <40%	20% to <30%	20% to <30%	30% to <40%	10% to <20%	30% to <40%	20% to <30%	20% to <30%
0	1	1	70	160	5	701011605	20% to <30%	20% to <30%	>=40%	20% to <30%	20% to <30%	30% to <40%	>=40%	20% to <30%	20% to <30%	30% to <40%	20% to <30%	30% to <40%	30% to <40%	20% to <30%
0	1	1	70	160	6	701011606	30% to <40%	20% to <30%	>=40%	30% to <40%	30% to <40%	>=40%	>=40%	30% to <40%	30% to <40%	>=40%	20% to <30%	>=40%	>=40%	30% to <40%
0	1	1	70	160	7	701011607	>=40%	30% to <40%	>=40%	>=40%	>=40%	>=40%	>=40%	>=40%	>=40%	>=40%	30% to <40%	>=40%	>=40%	30% to <40%
0	1	1	70	160	8	701011608	>=40%	>=40%	>=40%	>=40%	>=40%	>=40%	>=40%	>=40%	>=40%	>=40%	>=40%	>=40%	>=40%	>=40%
0	1	1	70	180	4	701011804	30% to <40%	30% to <40%	>=40%	>=40%	>=40%	>=40%	>=40%	>=40%	>=40%	>=40%	30% to <40%	>=40%	>=40%	>=40%
0	1	1	70	180	5	701011805	>=40%	>=40%	>=40%	>=40%	>=40%	>=40%	>=40%	>=40%	>=40%	>=40%	>=40%	>=40%	>=40%	>=40%
0	1	1	70	180	6	701011806	>=40%	>=40%	>=40%	>=40%	>=40%	>=40%	>=40%	>=40%	>=40%	>=40%	>=40%	>=40%	>=40%	>=40%
0	1	1	70	180	7	701011807	>=40%	>=40%	>=40%	>=40%	>=40%	>=40%	>=40%	>=40%	>=40%	>=40%	>=40%	>=40%	>=40%	>=40%
0	1	1	70	180	8	701011808	>=40%	>=40%	>=40%	>=40%	>=40%	>=40%	>=40%	>=40%	>=40%	>=40%	>=40%	>=40%	>=40%	>=40%
0	1	0	40	120	4	401001204	<10%	<10%	<10%	<10%	<10%	<10%	<10%	<10%	<10%	<10%	<10%	<10%	<10%	<10%
0	1	0	40	120	5	401001205	<10%	<10%	<10%	<10%	<10%	<10%	<10%	<10%	<10%	<10%	<10%	<10%	<10%	<10%
0	1	0	40	120	6	401001206	<10%	<10%	<10%	<10%	<10%	<10%	<10%	<10%	<10%	<10%	<10%	<10%	<10%	<10%
0	1	0	40	120	7	401001207	<10%	<10%	<10%	<10%	<10%	<10%	<10%	<10%	<10%	<10%	<10%	<10%	<10%	<10%
0	1	0	40	120	8	401001208	<10%	<10%	<10%	<10%	<10%	<10%	<10%	<10%	<10%	<10%	<10%	<10%	<10%	<10%
0	1	0	40	140	4	401001404	<10%	<10%	<10%	<10%	<10%	<10%	<10%	<10%	<10%	<10%	<10%	<10%	<10%	<10%
0	1	0	40	140	5	401001405	<10%	<10%	<10%	<10%	<10%	<10%	<10%	<10%	<10%	<10%	<10%	<10%	<10%	<10%
0	1	0	40	140	6	401001406	<10%	<10%	<10%	<10%	<10%	<10%	<10%	<10%	<10%	<10%	<10%	<10%	<10%	<10%
0	1	0	40	140	7	401001407	<10%	<10%	<10%	<10%	<10%	<10%	<10%	<10%	<10%	<10%	<10%	<10%	<10%	<10%
0	1	0	40	140	8	401001408	10% to <20%	10% to <20%	20% to <30%	10% to <20%	<10%	<10%	<10%	<10%	10% to <20%	<10%	10% to <20%	20% to <30%	10% to <20%	<10%
0	1	0	40	160	4	401001604	<10%	<10%	<10%	<10%	<10%	<10%	<10%	<10%	<10%	<10%	<10%	<10%	<10%	<10%
0	1	0	40	160	5	401001605	<10%	<10%	<10%	<10%	<10%	<10%	<10%	<10%	<10%	<10%	<10%	<10%	<10%	<10%
0	1	0	40	160	6	401001606	<10%	10% to <20%	<10%	<10%	<10%	<10%	<10%	<10%	<10%	<10%	<10%	10% to <20%	<10%	<10%
0	1	0	40	160	7	401001607	10% to <20%	20% to <30%	20% to <30%	10% to <20%	<10%	<10%	10% to <20%	<10%	<10%	<10%	10% to <20%	20% to <30%	10% to <20%	<10%
0	1	0	40	160	8	401001608	30% to <40%	20% to <30%	>=40%	30% to <40%	20% to <30%	10% to <20%	20% to <30%	<10%	20% to <30%	20% to <30%	20% to <30%	>=40%	20% to <30%	20% to <30%
0	1	0	40	180	4	401001804	10% to <20%	10% to <20%	10% to <20%	10% to <20%	10% to <20%	<10%	10% to <20%	<10%	<10%	<10%	10% to <20%	10% to <20%	10% to <20%	10% to <20%
0	1	0	40	180	5	401001805	20% to <30%	20% to <30%	10% to <20%	20% to <30%	10% to <20%	10% to <20%	20% to <30%	<10%	10% to <20%	10% to <20%	10% to <20%	20% to <30%	20% to <30%	10% to <20%
0	1	0	40	180	6	401001806	30% to <40%	30% to <40%	30% to <40%	30% to <40%	20% to <30%	10% to <20%	20% to <30%	<10%	20% to <30%	20% to <30%	20% to <30%	30% to <40%	30% to <40%	20% to <30%
0	1	0	40	180	7	401001807	>=40%	>=40%	>=40%	>=40%	30% to <40%	20% to <30%	30% to <40%	10% to <20%	30% to <40%	30% to <40%	>=40%	>=40%	>=40%	30% to <40%
0	1	0	40	180	8	401001808	>=40%	>=40%	>=40%	>=40%	>=40%	>=40%	>=40%	30% to <40%	>=40%	>=40%	>=40%	>=40%	>=40%	>=40%
0	1	0	50	120	4	501001204	<10%	<10%	<10%	<10%	<10%	<10%	<10%	<10%	<10%	<10%	<10%	<10%	<10%	<10%
0	1	0	50	120	5	501001205	<10%	<10%	<10%	<10%	<10%	<10%	<10%	<10%	<10%	<10%	<10%	<10%	<10%	<10%
0	1	0	50	120	6	501001206	<10%	<10%	<10%	<10%	<10%	<10%	<10%	<10%	<10%	<10%	<10%	<10%	<10%	<10%
0	1	0	50	120	7	501001207	<10%	<10%	<10%	<10%	<10%	<10%	<10%	<10%	<10%	<10%	<10%	<10%	<10%	<10%
0	1	0	50	120	8	501001208	<10%	<10%	10% to <20%	<10%	<10%	<10%	<10%	<10%	<10%	<10%	<10%	10% to <20%	<10%	<10%
0	1	0	50	140	4	501001404	<10%	<10%	<10%	<10%	<10%	<10%	<10%	<10%	<10%	<10%	<10%	<10%	<10%	<10%
0	1	0	50	140	5	501001405	<10%	<10%	<10%	<10%	<10%	<10%	<10%	<10%	<10%	<10%	<10%	<10%	<10%	<10%
0	1	0	50	140	6	501001406	<10%	<10%	<10%	<10%	<10%	<10%	<10%	<10%	<10%	<10%	<10%	<10%	<10%	<10%
0	1	0	50	140	7	501001407	<10%	<10%	10% to <20%	<10%	<10%	<10%	<10%	<10%	<10%	<10%	<10%	10% to <20%	<10%	<10%
0	1	0	50	140	8	501001408	10% to <20%	10% to <20%	20% to <30%	10% to <20%	10% to <20%	10% to <20%	10% to <20%	<10%	10% to <20%	10% to <20%	10% to <20%	20% to <30%	10% to <20%	10% to <20%
0	1	0	50	160	4	501001604	<10%	<10%	<10%	<10%	<10%	<10%	<10%	<10%	<10%	<10%	<10%	<10%	<10%	<10%
0	1	0	50	160	5	501001605	<10%	<10%	<10%	<10%	<10%	<10%	<10%	<10%	<10%	<10%	<10%	10% to <20%	<10%	<10%
0	1	0	50	160	6	501001606	10% to <20%	10% to <20%	10% to <20%	10% to <20%	<10%	<10%	10% to <20%	<10%	<10%	<10%	<10%	10% to <20%	10% to <20%	<10%
0	1	0	50	160	7	501001607	10% to <20%	20% to <30%	20% to <30%	10% to <20%	10% to <20%	10% to <20%	10% to <20%	<10%	10% to <20%	10% to <20%	10% to <20%	20% to <30%	10% to <20%	10% to <20%
0	1	0	50	160	8	501001608	30% to <40%	20% to <30%	>=40%	30% to <40%	20% to <30%	20% to <30%	30% to <40%	10% to <20%	20% to <30%	20% to <30%	20% to <30%	>=40%	30% to <40%	20% to <30%
0	1	0	50	180	4	501001804	10% to <20%	10% to <20%	10% to <20%	10% to <20%	10% to <20%	10% to <20%	10% to <20%	<10%	10% to <20%	10% to <20%	10% to <20%	20% to <30%	20% to <30%	10% to <20%
0	1	0	50	180	5	501001805	20% to <30%	20% to <30%	20% to <30%	20% to <30%	20% to <30%	20% to <30%	20% to <30%	<10%	20% to <30%	20% to <30%	20% to <30%	30% to <40%	20% to <30%	20% to <30%
0	1	0	50	180	6	501001806	30% to <40%	30% to <40%	30% to <40%	30% to <40%	20% to <30%	20% to <30%	30% to <40%	10% to <20%	20% to <30%	30% to <40%	20% to <30%	>=40%	30% to <40%	20% to <30%
0	1	0	50	180	7	501001807	>=40%	>=40%	>=40%	>=40%	30% to <40%	30% to <40%	>=40%	20% to <30%	>=40%	>=40%	>=40%	>=40%	>=40%	30% to <40%
0	1	0	50	180	8	501001808	>=40%	>=40%	>=40%	>=40%	>=40%	>=40%	>=40%	30% to <40%	>=40%	>=40%	>=40%	>=40%	>=40%	>=40%
0	1	0	60	120	4	601001204	<10%	<10%	<10%	<10%	<10%	<10%	<10%	<10%	<10%	<10%	<10%	<10%	<10%	<10%
0	1	0	60	120	5	601001205	<10%	<10%	<10%	<10%	<10%	<10%	<10%	<10%	<10%	<10%	<10%	<10%	<10%	<10%
0	1	0	60	120	6	601001206	<10%	<10%	<10%	<10%	<10%	<10%	<10%	<10%	<10%	<10%	<10%	<10%	<10%	<10%
0	1	0	60	120	7	601001207	<10%	<10%	10% to <20%	<10%	<10%	<10%	10% to <20%	<10%	<10%	<10%	<10%	10% to <20%	<10%	<10%
0	1	0	60	120	8	601001208	10% to <20%	<10%	10% to <20%	<10%	10% to <20%	10% to <20%	20% to <30%	<10%	10% to <20%	10% to <20%	<10%	20% to <30%	<10%	<10%
0	1	0	60	140	4	601001404	<10%	<10%	<10%	<10%	<10%	<10%	<10%	<10%	<10%	<10%	<10%	<10%	<10%	<10%
0	1	0	60	140	5	601001405	<10%	<10%	10% to <20%	<10%	<10%	<10%	10% to <20%	<10%	<10%	<10%	<10%	10% to <20%	<10%	<10%
0	1	0	60	140	6	601001406	<10%	<10%	10% to <20%	<10%	<10%	10% to <20%	10% to <20%	<10%	<10%	10% to <20%	<10%	10% to <20%	<10%	<10%
0	1	0	60	140	7	601001407	10% to <20%	10% to <20%	20% to <30%	10% to <20%	10% to <20%	10% to <20%	20% to <30%	<10%	10% to <20%	10% to <20%	10% to <20%	20% to <30%	10% to <20%	<10%
0	1	0	60	140	8	601001408	10% to <20%	10% to <20%	30% to <40%	10% to <20%	10% to <20%	20% to <30%	30% to <40%	10% to <20%	10% to <20%	20% to <30%	10% to <20%	30% to <40%	10% to <20%	10% to <20%
0	1	0	60	160	4	601001604	<10%	<10%	10% to <20%	10% to <20%	<10%	10% to <20%	10% to <20%	<10%	<10%	10% to <20%	<10%	10% to <20%	10% to <20%	<10%
0	1	0	60	160	5	601001605	10% to <20%	<10%	10% to <20%	10% to <20%	10% to <20%	10% to <20%	10% to <20%	<10%	10% to <20%	10% to <20%	10% to <20%	20% to <30%	10% to <20%	10% to <20%
0	1	0	60	160	6	601001606	10% to <20%	10% to <20%	20% to <30%	10% to <20%	10% to <20%	20% to <30%	20% to <30%	10% to <20%	10% to <20%	20% to <30%	10% to <20%	30% to <40%	20% to <30%	10% to <20%
0	1	0	60	160	7	601001607	20% to <30%	20% to <30%	30% to <40%	20% to <30%	20% to <30%	30% to <40%	30% to <40%	10% to <20%	20% to <30%	20% to <30%	10% to <20%	>=40%	20% to <30%	10% to <20%
0	1	0	60	160	8	601001608	30% to <40%	20% to <30%	>=40%	30% to <40%	30% to <40%	>=40%	>=40%	20% to <30%	30% to <40%	>=40%	20% to <30%	>=40%	30% to <40%	20% to <30%
0	1	0	60	180	4	601001804	20% to <30%	10% to <20%	30% to <40%	20% to <30%	10% to <20%	30% to <40%	20% to <30%	10% to <20%	20% to <30%	30% to <40%	20% to <30%	30% to <40%	30% to <40%	20% to <30%
0	1	0	60	180	5	601001805	30% to <40%	20% to <30%	30% to <40%	30% to <40%	20% to <30%	>=40%	>=40%	20% to <30%	30% to <40%	>=40%	20% to <30%	>=40%	>=40%	20% to <30%
0	1	0	60	180	6	601001806	>=40%	30% to <40%	>=40%	>=40%	30% to <40%	>=40%	>=40%	20% to <30%	>=40%	>=40%	30% to <40%	>=40%	>=40%	30% to <40%
0	1	0	60	180	7	601001807	>=40%	>=40%	>=40%	>=40%	>=40%	>=40%	>=40%	30% to <40%	>=40%	>=40%	>=40%	>=40%	>=40%	>=40%
0	1	0	60	180	8	601001808	>=40%	>=40%	>=40%	>=40%	>=40%	>=40%	>=40%	>=40%	>=40%	>=40%	>=40%	>=40%	>=40%	>=40%
0	1	0	70	120	4	701001204	<10%	<10%	<10%	<10%	<10%	<10%	<10%	<10%	<10%	<10%	<10%	<10%	<10%	<10%
0	1	0	70	120	5	701001205	<10%	<10%	10% to <20%	<10%	<10%	<10%	10% to <20%	<10%	<10%	<10%	<10%	10% to <20%	<10%	<10%
0	1	0	70	120	6	701001206	<10%	<10%	10% to <20%	<10%	<10%	10% to <20%	10% to <20%	<10%	<10%	10% to <20%	<10%	10% to <20%	<10%	<10%
0	1	0	70	120	7	701001207	10% to <20%	10% to <20%	20% to <30%	10% to <20%	10% to <20%	10% to <20%	10% to <20%	10% to <20%	10% to <20%	10% to <20%	<10%	10% to <20%	10% to <20%	<10%
0	1	0	70	120	8	701001208	10% to <20%	10% to <20%	20% to <30%	10% to <20%	10% to <20%	20% to <30%	20% to <30%	10% to <20%	10% to <20%	20% to <30%	10% to <20%	20% to <30%	10% to <20%	10% to <20%
0	1	0	70	140	4	701001404	<10%	<10%	10% to <20%	<10%	<10%	10% to <20%	10% to <20%	<10%	<10%	10% to <20%	<10%	10% to <20%	10% to <20%	<10%
0	1	0	70	140	5	701001405	<10%	<10%	10% to <20%	10% to <20%	10% to <20%	10% to <20%	10% to <20%	10% to <20%	10% to <20%	10% to <20%	<10%	10% to <20%	10% to <20%	10% to <20%
0	1	0	70	140	6	701001406	10% to <20%	10% to <20%	20% to <30%	10% to <20%	10% to <20%	10% to <20%	20% to <30%	10% to <20%	10% to <20%	20% to <30%	10% to <20%	20% to <30%	10% to <20%	10% to <20%
0	1	0	70	140	7	701001407	10% to <20%	10% to <20%	30% to <40%	10% to <20%	10% to <20%	20% to <30%	20% to <30%	10% to <20%	10% to <20%	20% to <30%	10% to <20%	20% to <30%	10% to <20%	10% to <20%
0	1	0	70	140	8	701001408	20% to <30%	10% to <20%	>=40%	20% to <30%	20% to <30%	30% to <40%	30% to <40%	20% to <30%	20% to <30%	30% to <40%	10% to <20%	30% to <40%	20% to <30%	10% to <20%
0	1	0	70	160	4	701001604	10% to <20%	<10%	20% to <30%	10% to <20%	10% to <20%	10% to <20%	20% to <30%	10% to <20%	10% to <20%	20% to <30%	10% to <20%	10% to <20%	10% to <20%	10% to <20%
0	1	0	70	160	5	701001605	10% to <20%	10% to <20%	20% to <30%	10% to <20%	10% to <20%	20% to <30%	20% to <30%	10% to <20%	10% to <20%	20% to <30%	10% to <20%	20% to <30%	20% to <30%	10% to <20%
0	1	0	70	160	6	701001606	10% to <20%	10% to <20%	30% to <40%	20% to <30%	20% to <30%	20% to <30%	30% to <40%	20% to <30%	20% to <30%	30% to <40%	10% to <20%	30% to <40%	20% to <30%	20% to <30%
0	1	0	70	160	7	701001607	20% to <30%	20% to <30%	>=40%	20% to <30%	20% to <30%	30% to <40%	>=40%	20% to <30%	20% to <30%	30% to <40%	20% to <30%	>=40%	30% to <40%	20% to <30%
0	1	0	70	160	8	701001608	30% to <40%	20% to <30%	>=40%	30% to <40%	30% to <40%	>=40%	>=40%	30% to <40%	30% to <40%	>=40%	20% to <30%	>=40%	30% to <40%	30% to <40%
0	1	0	70	180	4	701001804	20% to <30%	10% to <20%	30% to <40%	20% to <30%	20% to <30%	30% to <40%	30% to <40%	20% to <30%	30% to <40%	>=40%	20% to <30%	30% to <40%	30% to <40%	20% to <30%
0	1	0	70	180	5	701001805	30% to <40%	20% to <30%	>=40%	30% to <40%	30% to <40%	>=40%	>=40%	30% to <40%	30% to <40%	>=40%	20% to <30%	>=40%	>=40%	30% to <40%
0	1	0	70	180	6	701001806	>=40%	30% to <40%	>=40%	>=40%	>=40%	>=40%	>=40%	>=40%	>=40%	>=40%	30% to <40%	>=40%	>=40%	>=40%
0	1	0	70	180	7	701001807	>=40%	>=40%	>=40%	>=40%	>=40%	>=40%	>=40%	>=40%	>=40%	>=40%	>=40%	>=40%	>=40%	>=40%
0	1	0	70	180	8	701001808	>=40%	>=40%	>=40%	>=40%	>=40%	>=40%	>=40%	>=40%	>=40%	>=40%	>=40%	>=40%	>=40%	>=40%
1	1	0	40	120	0	401101200	<10%	<10%	<10%	<10%	<10%	<10%	<10%	<10%	<10%	<10%	<10%	<10%	<10%	<10%
1	1	0	40	140	0	401101400	<10%	<10%	<10%	<10%	<10%	<10%	<10%	<10%	<10%	<10%	<10%	<10%	<10%	<10%
1	1	0	40	160	0	401101600	<10%	<10%	<10%	<10%	<10%	<10%	<10%	<10%	<10%	<10%	<10%	<10%	<10%	<10%
1	1	0	40	180	0	401101800	20% to <30%	30% to <40%	20% to <30%	30% to <40%	20% to <30%	10% to <20%	20% to <30%	10% to <20%	20% to <30%	10% to <20%	20% to <30%	30% to <40%	30% to <40%	20% to <30%
1	1	0	50	120	0	501101200	<10%	<10%	<10%	<10%	<10%	<10%	<10%	<10%	<10%	<10%	<10%	<10%	<10%	<10%
1	1	0	50	140	0	501101400	<10%	<10%	<10%	<10%	<10%	<10%	<10%	<10%	<10%	<10%	<10%	<10%	<10%	<10%
1	1	0	50	160	0	501101600	<10%	<10%	20% to <30%	10% to <20%	10% to <20%	10% to <20%	10% to <20%	<10%	<10%	10% to <20%	10% to <20%	10% to <20%	10% to <20%	10% to <20%
1	1	0	50	180	0	501101800	30% to <40%	30% to <40%	>=40%	>=40%	30% to <40%	30% to <40%	>=40%	20% to <30%	30% to <40%	30% to <40%	>=40%	>=40%	>=40%	30% to <40%
1	1	0	60	120	0	601101200	<10%	<10%	10% to <20%	<10%	<10%	<10%	10% to <20%	<10%	<10%	<10%	<10%	10% to <20%	<10%	<10%
1	1	0	60	140	0	601101400	10% to <20%	<10%	20% to <30%	10% to <20%	10% to <20%	10% to <20%	10% to <20%	10% to <20%	10% to <20%	10% to <20%	10% to <20%	20% to <30%	10% to <20%	<10%
1	1	0	60	160	0	601101600	10% to <20%	10% to <20%	30% to <40%	20% to <30%	10% to <20%	30% to <40%	30% to <40%	20% to <30%	20% to <30%	30% to <40%	20% to <30%	30% to <40%	20% to <30%	10% to <20%
1	1	0	60	180	0	601101800	>=40%	>=40%	>=40%	>=40%	>=40%	>=40%	>=40%	>=40%	>=40%	>=40%	>=40%	>=40%	>=40%	>=40%
1	1	0	70	120	0	701101200	<10%	<10%	20% to <30%	10% to <20%	10% to <20%	10% to <20%	20% to <30%	10% to <20%	10% to <20%	10% to <20%	<10%	10% to <20%	10% to <20%	10% to <20%
1	1	0	70	140	0	701101400	10% to <20%	10% to <20%	30% to <40%	20% to <30%	10% to <20%	20% to <30%	30% to <40%	20% to <30%	10% to <20%	30% to <40%	10% to <20%	20% to <30%	20% to <30%	10% to <20%
1	1	0	70	160	0	701101600	20% to <30%	20% to <30%	>=40%	30% to <40%	30% to <40%	>=40%	>=40%	30% to <40%	30% to <40%	>=40%	20% to <30%	>=40%	30% to <40%	30% to <40%
1	1	0	70	180	0	701101800	>=40%	>=40%	>=40%	>=40%	>=40%	>=40%	>=40%	>=40%	>=40%	>=40%	>=40%	>=40%	>=40%	>=40%
1	1	1	40	120	0	401111200	<10%	<10%	<10%	<10%	<10%	<10%	<10%	<10%	<10%	<10%	<10%	<10%	<10%	<10%
1	1	1	40	140	0	401111400	<10%	<10%	<10%	<10%	<10%	<10%	<10%	<10%	<10%	<10%	<10%	<10%	<10%	<10%
1	1	1	40	160	0	401111600	10% to <20%	20% to <30%	10% to <20%	20% to <30%	10% to <20%	<10%	10% to <20%	<10%	10% to <20%	10% to <20%	10% to <20%	10% to <20%	10% to <20%	10% to <20%
1	1	1	40	180	0	401111800	>=40%	>=40%	>=40%	>=40%	30% to <40%	30% to <40%	>=40%	20% to <30%	>=40%	>=40%	>=40%	>=40%	>=40%	>=40%
1	1	1	50	120	0	501111200	<10%	<10%	<10%	<10%	<10%	<10%	<10%	<10%	<10%	<10%	<10%	<10%	<10%	<10%
1	1	1	50	140	0	501111400	<10%	<10%	10% to <20%	10% to <20%	<10%	<10%	10% to <20%	<10%	<10%	<10%	<10%	10% to <20%	<10%	<10%
1	1	1	50	160	0	501111600	10% to <20%	20% to <30%	>=40%	30% to <40%	20% to <30%	20% to <30%	30% to <40%	10% to <20%	10% to <20%	20% to <30%	20% to <30%	30% to <40%	20% to <30%	20% to <30%
1	1	1	50	180	0	501111800	>=40%	>=40%	>=40%	>=40%	>=40%	>=40%	>=40%	>=40%	>=40%	>=40%	>=40%	>=40%	>=40%	>=40%
1	1	1	60	120	0	601111200	<10%	<10%	10% to <20%	10% to <20%	<10%	10% to <20%	10% to <20%	<10%	10% to <20%	10% to <20%	<10%	10% to <20%	10% to <20%	<10%
1	1	1	60	140	0	601111400	10% to <20%	10% to <20%	30% to <40%	20% to <30%	10% to <20%	20% to <30%	30% to <40%	10% to <20%	10% to <20%	30% to <40%	10% to <20%	30% to <40%	20% to <30%	10% to <20%
1	1	1	60	160	0	601111600	30% to <40%	20% to <30%	>=40%	>=40%	30% to <40%	>=40%	>=40%	30% to <40%	30% to <40%	>=40%	30% to <40%	>=40%	>=40%	30% to <40%
1	1	1	60	180	0	601111800	>=40%	>=40%	>=40%	>=40%	>=40%	>=40%	>=40%	>=40%	>=40%	>=40%	>=40%	>=40%	>=40%	>=40%
1	1	1	70	120	0	701111200	10% to <20%	10% to <20%	30% to <40%	20% to <30%	10% to <20%	20% to <30%	30% to <40%	20% to <30%	10% to <20%	30% to <40%	10% to <20%	20% to <30%	20% to <30%	10% to <20%
1	1	1	70	140	0	701111400	20% to <30%	20% to <30%	>=40%	30% to <40%	30% to <40%	>=40%	>=40%	30% to <40%	30% to <40%	>=40%	20% to <30%	>=40%	30% to <40%	20% to <30%
1	1	1	70	160	0	701111600	30% to <40%	30% to <40%	>=40%	>=40%	>=40%	>=40%	>=40%	>=40%	>=40%	>=40%	>=40%	>=40%	>=40%	>=40%
1	1	1	70	180	0	701111800	>=40%	>=40%	>=40%	>=40%	>=40%	>=40%	>=40%	>=40%	>=40%	>=40%	>=40%	>=40%	>=40%	>=40%
1	0	0	40	120	0	400101200	<10%	<10%	<10%	<10%	<10%	<10%	<10%	<10%	<10%	<10%	<10%	<10%	<10%	<10%
1	0	0	40	140	0	400101400	<10%	<10%	<10%	<10%	<10%	<10%	<10%	<10%	<10%	<10%	<10%	<10%	<10%	<10%
1	0	0	40	160	0	400101600	<10%	<10%	10% to <20%	10% to <20%	10% to <20%	<10%	<10%	<10%	<10%	<10%	<10%	10% to <20%	<10%	<10%
1	0	0	40	180	0	400101800	10% to <20%	20% to <30%	30% to <40%	>=40%	>=40%	10% to <20%	20% to <30%	10% to <20%	20% to <30%	20% to <30%	30% to <40%	>=40%	30% to <40%	20% to <30%
1	0	0	50	120	0	500101200	<10%	<10%	<10%	<10%	<10%	<10%	<10%	<10%	<10%	<10%	<10%	<10%	<10%	<10%
1	0	0	50	140	0	500101400	<10%	<10%	<10%	<10%	<10%	<10%	<10%	<10%	<10%	<10%	<10%	<10%	<10%	<10%
1	0	0	50	160	0	500101600	<10%	<10%	10% to <20%	10% to <20%	10% to <20%	10% to <20%	10% to <20%	<10%	<10%	<10%	10% to <20%	20% to <30%	<10%	<10%
1	0	0	50	180	0	500101800	30% to <40%	30% to <40%	>=40%	>=40%	>=40%	>=40%	30% to <40%	10% to <20%	20% to <30%	30% to <40%	>=40%	>=40%	30% to <40%	20% to <30%
1	0	0	60	120	0	600101200	<10%	<10%	<10%	<10%	<10%	10% to <20%	<10%	<10%	<10%	<10%	<10%	10% to <20%	<10%	<10%
1	0	0	60	140	0	600101400	<10%	<10%	10% to <20%	<10%	<10%	10% to <20%	10% to <20%	<10%	<10%	<10%	10% to <20%	20% to <30%	<10%	<10%
1	0	0	60	160	0	600101600	10% to <20%	10% to <20%	20% to <30%	10% to <20%	10% to <20%	30% to <40%	20% to <30%	10% to <20%	10% to <20%	10% to <20%	20% to <30%	>=40%	10% to <20%	10% to <20%
1	0	0	60	180	0	600101800	>=40%	30% to <40%	>=40%	>=40%	>=40%	>=40%	>=40%	30% to <40%	>=40%	>=40%	>=40%	>=40%	>=40%	30% to <40%
1	0	0	70	120	0	700101200	<10%	<10%	10% to <20%	10% to <20%	10% to <20%	10% to <20%	10% to <20%	10% to <20%	<10%	10% to <20%	<10%	20% to <30%	<10%	<10%
1	0	0	70	140	0	700101400	10% to <20%	10% to <20%	20% to <30%	10% to <20%	10% to <20%	30% to <40%	20% to <30%	10% to <20%	10% to <20%	20% to <30%	10% to <20%	30% to <40%	10% to <20%	10% to <20%
1	0	0	70	160	0	700101600	20% to <30%	20% to <30%	30% to <40%	30% to <40%	30% to <40%	>=40%	30% to <40%	20% to <30%	20% to <30%	30% to <40%	20% to <30%	>=40%	20% to <30%	20% to <30%
1	0	0	70	180	0	700101800	>=40%	>=40%	>=40%	>=40%	>=40%	>=40%	>=40%	>=40%	>=40%	>=40%	>=40%	>=40%	>=40%	>=40%
1	0	1	40	120	0	400111200	<10%	<10%	<10%	<10%	<10%	<10%	<10%	<10%	<10%	<10%	<10%	<10%	<10%	<10%
1	0	1	40	140	0	400111400	<10%	<10%	<10%	<10%	<10%	<10%	<10%	<10%	<10%	<10%	<10%	<10%	<10%	<10%
1	0	1	40	160	0	400111600	<10%	<10%	20% to <30%	30% to <40%	20% to <30%	<10%	10% to <20%	<10%	10% to <20%	10% to <20%	10% to <20%	20% to <30%	<10%	10% to <20%
1	0	1	40	180	0	400111800	30% to <40%	20% to <30%	>=40%	>=40%	>=40%	20% to <30%	>=40%	20% to <30%	>=40%	>=40%	30% to <40%	>=40%	>=40%	>=40%
1	0	1	50	120	0	500111200	<10%	<10%	<10%	<10%	<10%	<10%	<10%	<10%	<10%	<10%	<10%	<10%	<10%	<10%
1	0	1	50	140	0	500111400	<10%	<10%	<10%	10% to <20%	<10%	10% to <20%	<10%	<10%	<10%	<10%	<10%	10% to <20%	<10%	<10%
1	0	1	50	160	0	500111600	10% to <20%	10% to <20%	20% to <30%	30% to <40%	20% to <30%	20% to <30%	20% to <30%	<10%	10% to <20%	10% to <20%	20% to <30%	>=40%	10% to <20%	10% to <20%
1	0	1	50	180	0	500111800	>=40%	>=40%	>=40%	>=40%	>=40%	>=40%	>=40%	30% to <40%	>=40%	>=40%	>=40%	>=40%	>=40%	>=40%
1	0	1	60	120	0	600111200	<10%	<10%	10% to <20%	<10%	<10%	10% to <20%	10% to <20%	<10%	<10%	<10%	10% to <20%	30% to <40%	<10%	<10%
1	0	1	60	140	0	600111400	10% to <20%	10% to <20%	20% to <30%	10% to <20%	10% to <20%	30% to <40%	20% to <30%	10% to <20%	10% to <20%	10% to <20%	20% to <30%	>=40%	10% to <20%	10% to <20%
1	0	1	60	160	0	600111600	30% to <40%	20% to <30%	30% to <40%	30% to <40%	30% to <40%	>=40%	>=40%	20% to <30%	20% to <30%	30% to <40%	>=40%	>=40%	30% to <40%	20% to <30%
1	0	1	60	180	0	600111800	>=40%	>=40%	>=40%	>=40%	>=40%	>=40%	>=40%	>=40%	>=40%	>=40%	>=40%	>=40%	>=40%	>=40%
1	0	1	70	120	0	700111200	10% to <20%	10% to <20%	20% to <30%	10% to <20%	10% to <20%	20% to <30%	20% to <30%	10% to <20%	10% to <20%	10% to <20%	10% to <20%	30% to <40%	10% to <20%	10% to <20%
1	0	1	70	140	0	700111400	20% to <30%	20% to <30%	30% to <40%	30% to <40%	30% to <40%	>=40%	30% to <40%	20% to <30%	20% to <30%	30% to <40%	20% to <30%	>=40%	20% to <30%	20% to <30%
1	0	1	70	160	0	700111600	>=40%	30% to <40%	>=40%	>=40%	>=40%	>=40%	>=40%	>=40%	30% to <40%	>=40%	>=40%	>=40%	>=40%	30% to <40%
1	0	1	70	180	0	700111800	>=40%	>=40%	>=40%	>=40%	>=40%	>=40%	>=40%	>=40%	>=40%	>=40%	>=40%	>=40%	>=40%	>=40%
0	1	0	40	120	0	401001200	<10%	<10%	<10%	<10%	<10%	<10%	<10%	<10%	<10%	<10%	<10%	<10%	<10%	<10%
0	1	0	40	140	0	401001400	<10%	<10%	<10%	<10%	<10%	<10%	<10%	<10%	<10%	<10%	<10%	<10%	<10%	<10%
0	1	0	40	160	0	401001600	<10%	<10%	<10%	<10%	<10%	<10%	<10%	<10%	<10%	<10%	<10%	<10%	<10%	<10%
0	1	0	40	180	0	401001800	10% to <20%	10% to <20%	10% to <20%	20% to <30%	10% to <20%	10% to <20%	10% to <20%	<10%	10% to <20%	10% to <20%	10% to <20%	20% to <30%	10% to <20%	10% to <20%
0	1	0	50	120	0	501001200	<10%	<10%	<10%	<10%	<10%	<10%	<10%	<10%	<10%	<10%	<10%	<10%	<10%	<10%
0	1	0	50	140	0	501001400	<10%	<10%	<10%	<10%	<10%	<10%	<10%	<10%	<10%	<10%	<10%	<10%	<10%	<10%
0	1	0	50	160	0	501001600	<10%	<10%	10% to <20%	10% to <20%	<10%	<10%	<10%	<10%	<10%	<10%	<10%	<10%	<10%	<10%
0	1	0	50	180	0	501001800	10% to <20%	10% to <20%	30% to <40%	30% to <40%	20% to <30%	20% to <30%	30% to <40%	10% to <20%	10% to <20%	20% to <30%	20% to <30%	30% to <40%	20% to <30%	20% to <30%
0	1	0	60	120	0	601001200	<10%	<10%	<10%	<10%	<10%	<10%	<10%	<10%	<10%	<10%	<10%	<10%	<10%	<10%
0	1	0	60	140	0	601001400	<10%	<10%	10% to <20%	<10%	<10%	<10%	10% to <20%	<10%	<10%	<10%	<10%	10% to <20%	<10%	<10%
0	1	0	60	160	0	601001600	<10%	<10%	20% to <30%	10% to <20%	10% to <20%	10% to <20%	10% to <20%	10% to <20%	10% to <20%	10% to <20%	10% to <20%	20% to <30%	10% to <20%	10% to <20%
0	1	0	60	180	0	601001800	20% to <30%	20% to <30%	>=40%	30% to <40%	20% to <30%	>=40%	>=40%	20% to <30%	30% to <40%	>=40%	20% to <30%	>=40%	>=40%	20% to <30%
0	1	0	70	120	0	701001200	<10%	<10%	10% to <20%	<10%	<10%	<10%	10% to <20%	<10%	<10%	10% to <20%	<10%	<10%	<10%	<10%
0	1	0	70	140	0	701001400	<10%	<10%	10% to <20%	10% to <20%	10% to <20%	10% to <20%	10% to <20%	10% to <20%	10% to <20%	10% to <20%	<10%	10% to <20%	10% to <20%	<10%
0	1	0	70	160	0	701001600	10% to <20%	10% to <20%	20% to <30%	10% to <20%	10% to <20%	20% to <30%	20% to <30%	20% to <30%	10% to <20%	20% to <30%	10% to <20%	20% to <30%	20% to <30%	10% to <20%
0	1	0	70	180	0	701001800	20% to <30%	20% to <30%	>=40%	30% to <40%	30% to <40%	>=40%	>=40%	>=40%	30% to <40%	>=40%	20% to <30%	>=40%	>=40%	30% to <40%
0	1	1	40	120	0	401011200	<10%	<10%	<10%	<10%	<10%	<10%	<10%	<10%	<10%	<10%	<10%	<10%	<10%	<10%
0	1	1	40	140	0	401011400	<10%	<10%	<10%	<10%	<10%	<10%	<10%	<10%	<10%	<10%	<10%	<10%	<10%	<10%
0	1	1	40	160	0	401011600	<10%	10% to <20%	10% to <20%	10% to <20%	<10%	<10%	<10%	<10%	<10%	<10%	<10%	10% to <20%	<10%	<10%
0	1	1	40	180	0	401011800	20% to <30%	30% to <40%	30% to <40%	>=40%	20% to <30%	20% to <30%	30% to <40%	10% to <20%	20% to <30%	20% to <30%	30% to <40%	30% to <40%	30% to <40%	20% to <30%
0	1	1	50	120	0	501011200	<10%	<10%	<10%	<10%	<10%	<10%	<10%	<10%	<10%	<10%	<10%	<10%	<10%	<10%
0	1	1	50	140	0	501011400	<10%	<10%	10% to <20%	<10%	<10%	<10%	<10%	<10%	<10%	<10%	<10%	<10%	<10%	<10%
0	1	1	50	160	0	501011600	<10%	10% to <20%	20% to <30%	20% to <30%	10% to <20%	10% to <20%	10% to <20%	<10%	<10%	10% to <20%	10% to <20%	20% to <30%	10% to <20%	10% to <20%
0	1	1	50	180	0	501011800	30% to <40%	30% to <40%	>=40%	>=40%	>=40%	>=40%	>=40%	20% to <30%	30% to <40%	>=40%	>=40%	>=40%	>=40%	>=40%
0	1	1	60	120	0	601011200	<10%	<10%	10% to <20%	<10%	<10%	<10%	<10%	<10%	<10%	<10%	<10%	10% to <20%	<10%	<10%
0	1	1	60	140	0	601011400	<10%	<10%	10% to <20%	10% to <20%	<10%	10% to <20%	10% to <20%	<10%	10% to <20%	10% to <20%	<10%	20% to <30%	10% to <20%	<10%
0	1	1	60	160	0	601011600	10% to <20%	10% to <20%	30% to <40%	20% to <30%	10% to <20%	20% to <30%	30% to <40%	10% to <20%	10% to <20%	30% to <40%	10% to <20%	30% to <40%	20% to <30%	10% to <20%
0	1	1	60	180	0	601011800	>=40%	30% to <40%	>=40%	>=40%	>=40%	>=40%	>=40%	>=40%	>=40%	>=40%	>=40%	>=40%	>=40%	>=40%
0	1	1	70	120	0	701011200	<10%	<10%	10% to <20%	10% to <20%	<10%	10% to <20%	10% to <20%	10% to <20%	<10%	10% to <20%	<10%	10% to <20%	10% to <20%	<10%
0	1	1	70	140	0	701011400	10% to <20%	10% to <20%	20% to <30%	10% to <20%	10% to <20%	20% to <30%	20% to <30%	10% to <20%	10% to <20%	20% to <30%	10% to <20%	20% to <30%	20% to <30%	10% to <20%
0	1	1	70	160	0	701011600	20% to <30%	10% to <20%	>=40%	20% to <30%	20% to <30%	30% to <40%	>=40%	30% to <40%	20% to <30%	>=40%	20% to <30%	30% to <40%	30% to <40%	20% to <30%
0	1	1	70	180	0	701011800	>=40%	30% to <40%	>=40%	>=40%	>=40%	>=40%	>=40%	>=40%	>=40%	>=40%	>=40%	>=40%	>=40%	>=40%
0	0	0	40	120	0	400001200	<10%	<10%	<10%	<10%	<10%	<10%	<10%	<10%	<10%	<10%	<10%	<10%	<10%	<10%
0	0	0	40	140	0	400001400	<10%	<10%	<10%	<10%	<10%	<10%	<10%	<10%	<10%	<10%	<10%	<10%	<10%	<10%
0	0	0	40	160	0	400001600	<10%	<10%	<10%	<10%	<10%	<10%	<10%	<10%	<10%	<10%	<10%	<10%	<10%	<10%
0	0	0	40	180	0	400001800	10% to <20%	10% to <20%	20% to <30%	30% to <40%	20% to <30%	<10%	10% to <20%	<10%	10% to <20%	10% to <20%	10% to <20%	20% to <30%	10% to <20%	10% to <20%
0	0	0	50	120	0	500001200	<10%	<10%	<10%	<10%	<10%	<10%	<10%	<10%	<10%	<10%	<10%	<10%	<10%	<10%
0	0	0	50	140	0	500001400	<10%	<10%	<10%	<10%	<10%	<10%	<10%	<10%	<10%	<10%	<10%	<10%	<10%	<10%
0	0	0	50	160	0	500001600	<10%	<10%	<10%	<10%	<10%	<10%	<10%	<10%	<10%	<10%	<10%	10% to <20%	<10%	<10%
0	0	0	50	180	0	500001800	10% to <20%	10% to <20%	20% to <30%	30% to <40%	20% to <30%	20% to <30%	20% to <30%	10% to <20%	10% to <20%	10% to <20%	20% to <30%	30% to <40%	20% to <30%	10% to <20%
0	0	0	60	120	0	600001200	<10%	<10%	<10%	<10%	<10%	<10%	<10%	<10%	<10%	<10%	<10%	<10%	<10%	<10%
0	0	0	60	140	0	600001400	<10%	<10%	<10%	<10%	<10%	<10%	<10%	<10%	<10%	<10%	<10%	10% to <20%	<10%	<10%
0	0	0	60	160	0	600001600	<10%	<10%	<10%	<10%	<10%	10% to <20%	10% to <20%	<10%	<10%	<10%	10% to <20%	20% to <30%	<10%	<10%
0	0	0	60	180	0	600001800	20% to <30%	20% to <30%	20% to <30%	30% to <40%	20% to <30%	30% to <40%	30% to <40%	10% to <20%	20% to <30%	20% to <30%	20% to <30%	>=40%	20% to <30%	10% to <20%
0	0	0	70	120	0	700001200	<10%	<10%	<10%	<10%	<10%	<10%	<10%	<10%	<10%	<10%	<10%	10% to <20%	<10%	<10%
0	0	0	70	140	0	700001400	<10%	<10%	10% to <20%	<10%	<10%	10% to <20%	10% to <20%	<10%	<10%	<10%	<10%	10% to <20%	<10%	<10%
0	0	0	70	160	0	700001600	10% to <20%	<10%	10% to <20%	10% to <20%	10% to <20%	20% to <30%	10% to <20%	10% to <20%	10% to <20%	10% to <20%	10% to <20%	20% to <30%	10% to <20%	10% to <20%
0	0	0	70	180	0	700001800	30% to <40%	20% to <30%	30% to <40%	30% to <40%	30% to <40%	>=40%	30% to <40%	30% to <40%	30% to <40%	>=40%	20% to <30%	>=40%	30% to <40%	20% to <30%
0	0	1	40	120	0	400011200	<10%	<10%	<10%	<10%	<10%	<10%	<10%	<10%	<10%	<10%	<10%	<10%	<10%	<10%
0	0	1	40	140	0	400011400	<10%	<10%	<10%	<10%	<10%	<10%	<10%	<10%	<10%	<10%	<10%	<10%	<10%	<10%
0	0	1	40	160	0	400011600	<10%	<10%	10% to <20%	10% to <20%	<10%	<10%	<10%	<10%	<10%	<10%	<10%	10% to <20%	<10%	<10%
0	0	1	40	180	0	400011800	10% to <20%	20% to <30%	>=40%	>=40%	20% to <30%	10% to <20%	20% to <30%	10% to <20%	30% to <40%	20% to <30%	20% to <30%	30% to <40%	30% to <40%	20% to <30%
0	0	1	50	120	0	500011200	<10%	<10%	<10%	<10%	<10%	<10%	<10%	<10%	<10%	<10%	<10%	<10%	<10%	<10%
0	0	1	50	140	0	500011400	<10%	<10%	<10%	<10%	<10%	<10%	<10%	<10%	<10%	<10%	<10%	<10%	<10%	<10%
0	0	1	50	160	0	500011600	<10%	<10%	10% to <20%	10% to <20%	10% to <20%	10% to <20%	10% to <20%	<10%	<10%	<10%	10% to <20%	20% to <30%	<10%	<10%
0	0	1	50	180	0	500011800	20% to <30%	30% to <40%	>=40%	>=40%	>=40%	>=40%	30% to <40%	10% to <20%	30% to <40%	30% to <40%	>=40%	>=40%	30% to <40%	30% to <40%
0	0	1	60	120	0	600011200	<10%	<10%	<10%	<10%	<10%	<10%	<10%	<10%	<10%	<10%	<10%	10% to <20%	<10%	<10%
0	0	1	60	140	0	600011400	<10%	<10%	<10%	<10%	<10%	10% to <20%	10% to <20%	<10%	<10%	<10%	10% to <20%	20% to <30%	<10%	<10%
0	0	1	60	160	0	600011600	10% to <20%	10% to <20%	10% to <20%	10% to <20%	10% to <20%	20% to <30%	20% to <30%	10% to <20%	10% to <20%	10% to <20%	20% to <30%	>=40%	10% to <20%	10% to <20%
0	0	1	60	180	0	600011800	>=40%	30% to <40%	>=40%	>=40%	>=40%	>=40%	>=40%	30% to <40%	>=40%	>=40%	>=40%	>=40%	>=40%	30% to <40%
0	0	1	70	120	0	700011200	<10%	<10%	10% to <20%	<10%	<10%	10% to <20%	10% to <20%	<10%	<10%	<10%	<10%	10% to <20%	<10%	<10%
0	0	1	70	140	0	700011400	10% to <20%	<10%	10% to <20%	10% to <20%	10% to <20%	20% to <30%	10% to <20%	10% to <20%	10% to <20%	10% to <20%	10% to <20%	20% to <30%	10% to <20%	10% to <20%
0	0	1	70	160	0	700011600	20% to <30%	10% to <20%	20% to <30%	20% to <30%	20% to <30%	30% to <40%	20% to <30%	20% to <30%	10% to <20%	20% to <30%	20% to <30%	>=40%	20% to <30%	10% to <20%
0	0	1	70	180	0	700011800	>=40%	30% to <40%	>=40%	>=40%	>=40%	>=40%	>=40%	>=40%	>=40%	>=40%	>=40%	>=40%	>=40%	30% to <40%
