# Supplementary material for: whoishRisk – an R package to calculate WHO/ISH cardiovascular risk scores for all epidemiological subregions of the world
Source: F1000Res. 2017 Mar 8;5:2522. Originally published 2016 Oct 14. [Version 2] doi: 10.12688/f1000research.9742.2 (PMC5345772; doi:10.12688/f1000research.9742.2)
Supplement: R code for the WHO_ISH_Risk() function of the whoishRisk package [file f1000research-5-11940-s0001.tgz]

Archive with 1 entries (1 files):
- 7b04cf1e-fceb-4fe2-9bd2-4ba6c9a74fec_Revised_Dataset_2_function_code.R
